# Supplementary material for: Comprehensive Analysis of YTHDF1 Immune Infiltrates and ceRNA in Human Esophageal Carcinoma
Source: Front Genet. 2022 Mar 23;13:835265. doi: 10.3389/fgene.2022.835265 (PMC8983832; doi:10.3389/fgene.2022.835265)
Supplement: Supplementary file 1 [file Table2.XLSX]

## Sheet: Sheet 1
Supplementary Table 2. The GO and KEGG enrichment analysis of YTHDF1 co-expression genes
ONTOLOGY	ID	Description	GeneRatio	BgRatio	pvalue	p.adjust	qvalue	geneID	Count
BP	GO:0016570	histone modification	21/188	454/18670	6.68252e-09	1.64323e-05	1.44835e-05	BRCA1/BRCA2/HCFC1/PPP5C/RBBP5/REST/AURKA/TAF1/MCM3AP/SART3/RBM14/CTCF/SUZ12/TAF5L/BRPF3/PHF20/RIF1/MRGBP/IWS1/ZNF335/ASXL1	21
BP	GO:0016569	covalent chromatin modification	21/188	474/18670	1.41673e-08	1.74187e-05	1.53529e-05	BRCA1/BRCA2/HCFC1/PPP5C/RBBP5/REST/AURKA/TAF1/MCM3AP/SART3/RBM14/CTCF/SUZ12/TAF5L/BRPF3/PHF20/RIF1/MRGBP/IWS1/ZNF335/ASXL1	21
BP	GO:0018205	peptidyl-lysine modification	19/188	397/18670	2.12825e-08	1.74446e-05	1.53757e-05	BRCA1/BRCA2/HCFC1/NUP98/RBBP5/TAF1/RAE1/MCM3AP/HMG20A/CTCF/SUZ12/TAF5L/BRPF3/SENP1/PHF20/RIF1/MRGBP/IWS1/ZNF335	19
BP	GO:0008380	RNA splicing	19/188	469/18670	2.8823e-07	0.00017719	0.000156175	CSTF1/DHX9/HNRNPU/NUP98/POLR2B/REST/SRSF1/SON/DDX23/SART3/SCAF8/SNRNP200/PRPF6/AAR2/CDK12/IWS1/DHX35/RBM15/HNRNPLL	19
BP	GO:0016573	histone acetylation	11/188	156/18670	5.27407e-07	0.000259379	0.000228617	BRCA1/BRCA2/HCFC1/TAF1/MCM3AP/CTCF/TAF5L/BRPF3/PHF20/MRGBP/IWS1	11
BP	GO:0018393	internal peptidyl-lysine acetylation	11/188	161/18670	7.22642e-07	0.000296163	0.000261038	BRCA1/BRCA2/HCFC1/TAF1/MCM3AP/CTCF/TAF5L/BRPF3/PHF20/MRGBP/IWS1	11
BP	GO:0006475	internal protein amino acid acetylation	11/188	166/18670	9.79008e-07	0.000331573	0.000292249	BRCA1/BRCA2/HCFC1/TAF1/MCM3AP/CTCF/TAF5L/BRPF3/PHF20/MRGBP/IWS1	11
BP	GO:0018394	peptidyl-lysine acetylation	11/188	169/18670	1.16862e-06	0.000331573	0.000292249	BRCA1/BRCA2/HCFC1/TAF1/MCM3AP/CTCF/TAF5L/BRPF3/PHF20/MRGBP/IWS1	11
BP	GO:0050684	regulation of mRNA processing	10/188	137/18670	1.28021e-06	0.000331573	0.000292249	CCNT1/DHX9/HNRNPU/NUP98/REST/SRSF1/SON/SART3/IWS1/RBM15	10
BP	GO:0048524	positive regulation of viral process	9/188	107/18670	1.34841e-06	0.000331573	0.000292249	ADAR/CCNT1/DHX9/POLR2B/STAU1/TOP2A/VAPB/HACD3/NELFCD	9
BP	GO:0006354	DNA-templated transcription, elongation	9/188	112/18670	1.97911e-06	0.000442422	0.000389952	CCNT1/HNRNPU/POLR2B/SCAF8/POLR1A/NELFCD/CDK12/IWS1/POLR1B	9
BP	GO:0000377	RNA splicing, via transesterification reactions with bulged adenosine as nucleophile	15/188	379/18670	7.18863e-06	0.00127174	0.00112092	CSTF1/DHX9/HNRNPU/NUP98/POLR2B/REST/SRSF1/SON/DDX23/SART3/SNRNP200/PRPF6/AAR2/DHX35/RBM15	15
BP	GO:0000398	mRNA splicing, via spliceosome	15/188	379/18670	7.18863e-06	0.00127174	0.00112092	CSTF1/DHX9/HNRNPU/NUP98/POLR2B/REST/SRSF1/SON/DDX23/SART3/SNRNP200/PRPF6/AAR2/DHX35/RBM15	15
BP	GO:0006473	protein acetylation	11/188	204/18670	7.2405e-06	0.00127174	0.00112092	BRCA1/BRCA2/HCFC1/TAF1/MCM3AP/CTCF/TAF5L/BRPF3/PHF20/MRGBP/IWS1	11
BP	GO:0000375	RNA splicing, via transesterification reactions	15/188	382/18670	7.89892e-06	0.0012949	0.00114132	CSTF1/DHX9/HNRNPU/NUP98/POLR2B/REST/SRSF1/SON/DDX23/SART3/SNRNP200/PRPF6/AAR2/DHX35/RBM15	15
BP	GO:0050792	regulation of viral process	11/188	208/18670	8.70471e-06	0.00133545	0.00117707	ADAR/CCNT1/DHX9/POLR2B/REST/STAU1/TOP2A/VAPB/TRIM32/HACD3/NELFCD	11
BP	GO:0043484	regulation of RNA splicing	9/188	135/18670	9.23248e-06	0.00133545	0.00117707	HNRNPU/NUP98/REST/SRSF1/SON/SART3/CDK12/RBM15/HNRNPLL	9
BP	GO:0043903	regulation of symbiosis, encompassing mutualism through parasitism	11/188	222/18670	1.6053e-05	0.00219302	0.00193293	ADAR/CCNT1/DHX9/POLR2B/REST/STAU1/TOP2A/VAPB/TRIM32/HACD3/NELFCD	11
BP	GO:0043902	positive regulation of multi-organism process	10/188	188/18670	2.13802e-05	0.00263521	0.00232268	ADAR/CCNT1/DHX9/POLR2B/STAU1/AURKA/TOP2A/VAPB/HACD3/NELFCD	10
BP	GO:0006403	RNA localization	11/188	230/18670	2.23019e-05	0.00263521	0.00232268	DHX9/HNRNPU/NUP98/SRSF1/XPO1/RAE1/MCM3AP/PRPF6/AHCTF1/SDAD1/IWS1	11
BP	GO:0006260	DNA replication	12/188	274/18670	2.26281e-05	0.00263521	0.00232268	BRCA1/BRCA2/DHX9/NUP98/RBM14/NCOA6/RTF2/RTEL1/INO80/TWNK/ATAD5/MCM8	12
BP	GO:0045070	positive regulation of viral genome replication	5/188	35/18670	2.49355e-05	0.00263521	0.00232268	ADAR/STAU1/TOP2A/VAPB/HACD3	5
BP	GO:0030520	intracellular estrogen receptor signaling pathway	6/188	58/18670	2.52189e-05	0.00263521	0.00232268	BRCA1/MED1/SRC/RBM14/NCOA6/GPAM	6
BP	GO:0050657	nucleic acid transport	10/188	193/18670	2.67915e-05	0.00263521	0.00232268	DHX9/HNRNPU/NUP98/SRSF1/XPO1/RAE1/MCM3AP/AHCTF1/SDAD1/IWS1	10
BP	GO:0050658	RNA transport	10/188	193/18670	2.67915e-05	0.00263521	0.00232268	DHX9/HNRNPU/NUP98/SRSF1/XPO1/RAE1/MCM3AP/AHCTF1/SDAD1/IWS1	10
BP	GO:0051236	establishment of RNA localization	10/188	196/18670	3.05711e-05	0.00289132	0.00254842	DHX9/HNRNPU/NUP98/SRSF1/XPO1/RAE1/MCM3AP/AHCTF1/SDAD1/IWS1	10
BP	GO:0015931	nucleobase-containing compound transport	11/188	241/18670	3.42685e-05	0.00312098	0.00275084	DHX9/HNRNPU/NUP98/SRSF1/XPO1/RAE1/MCM3AP/AHCTF1/SLC35C2/SDAD1/IWS1	11
BP	GO:0034470	ncRNA processing	14/188	384/18670	3.62068e-05	0.00317973	0.00280263	ADAR/UTP25/MOCS3/UTP20/CDK5RAP1/HEATR1/DDX27/THADA/TFB2M/INTS3/QTRT2/INTS14/ISG20L2/TP53RK	14
BP	GO:0045787	positive regulation of cell cycle	14/188	389/18670	4.16686e-05	0.00352813	0.0031097	BRCA1/BRCA2/CCNT1/E2F1/HCFC1/HNRNPU/LRP6/MED1/SRC/AURKA/KIF3B/TRIM32/INO80/ATAD5	14
BP	GO:0046782	regulation of viral transcription	6/188	64/18670	4.44366e-05	0.00352813	0.0031097	CCNT1/DHX9/POLR2B/REST/TRIM32/NELFCD	6
BP	GO:0043543	protein acylation	11/188	248/18670	4.44783e-05	0.00352813	0.0031097	BRCA1/BRCA2/HCFC1/TAF1/MCM3AP/CTCF/TAF5L/BRPF3/PHF20/MRGBP/IWS1	11
BP	GO:0030518	intracellular steroid hormone receptor signaling pathway	8/188	132/18670	5.7887e-05	0.00444825	0.0039207	BRCA1/MED1/PPP5C/SRC/TAF1/RBM14/NCOA6/GPAM	8
BP	GO:0048024	regulation of mRNA splicing, via spliceosome	7/188	98/18670	5.99941e-05	0.00447047	0.00394028	HNRNPU/NUP98/REST/SRSF1/SON/SART3/RBM15	7
BP	GO:0006405	RNA export from nucleus	8/188	135/18670	6.78686e-05	0.00486684	0.00428965	DHX9/NUP98/SRSF1/XPO1/RAE1/MCM3AP/SDAD1/IWS1	8
BP	GO:0000959	mitochondrial RNA metabolic process	5/188	43/18670	6.92719e-05	0.00486684	0.00428965	CDK5RAP1/DARS2/TWNK/TFB2M/EARS2	5
BP	GO:0043414	macromolecule methylation	12/188	309/18670	7.25896e-05	0.00495827	0.00437023	BRCA1/RBBP5/CTCF/SUZ12/EEF1AKNMT/RIF1/PCMTD2/IWS1/THADA/ZNF335/TFB2M/RBM15	12
BP	GO:0006479	protein methylation	9/188	179/18670	8.57226e-05	0.00525958	0.00463581	BRCA1/RBBP5/CTCF/SUZ12/EEF1AKNMT/RIF1/PCMTD2/IWS1/ZNF335	9
BP	GO:0008213	protein alkylation	9/188	179/18670	8.57226e-05	0.00525958	0.00463581	BRCA1/RBBP5/CTCF/SUZ12/EEF1AKNMT/RIF1/PCMTD2/IWS1/ZNF335	9
BP	GO:0072331	signal transduction by p53 class mediator	11/188	267/18670	8.6338e-05	0.00525958	0.00463581	BRCA1/BRCA2/CHD4/E2F1/AURKA/TAF1/TAF4/TPX2/PHF20/ATAD5/TP53RK	11
BP	GO:0070316	regulation of G0 to G1 transition	5/188	45/18670	8.6502e-05	0.00525958	0.00463581	BRCA1/E2F1/MED1/MGA/SUZ12	5
BP	GO:1901796	regulation of signal transduction by p53 class mediator	9/188	180/18670	8.94622e-05	0.00525958	0.00463581	BRCA1/CHD4/AURKA/TAF1/TAF4/TPX2/PHF20/ATAD5/TP53RK	9
BP	GO:0032259	methylation	13/188	366/18670	8.98343e-05	0.00525958	0.00463581	AHCY/BRCA1/RBBP5/CTCF/SUZ12/EEF1AKNMT/RIF1/PCMTD2/IWS1/THADA/ZNF335/TFB2M/RBM15	13
BP	GO:0045023	G0 to G1 transition	5/188	47/18670	0.000106851	0.00611041	0.00538573	BRCA1/E2F1/MED1/MGA/SUZ12	5
BP	GO:1903311	regulation of mRNA metabolic process	12/188	324/18670	0.000113656	0.00626846	0.00552504	CCNT1/DHX9/E2F1/HNRNPU/NUP98/REST/SRSF1/SON/XPO1/SART3/IWS1/RBM15	12
BP	GO:0070507	regulation of microtubule cytoskeleton organization	9/188	186/18670	0.000114896	0.00626846	0.00552504	BRCA1/HNRNPU/AURKA/XPO1/ALMS1/RAE1/RBM14/MAPRE1/TPX2	9
BP	GO:0000380	alternative mRNA splicing, via spliceosome	6/188	76/18670	0.000117263	0.00626846	0.00552504	DHX9/HNRNPU/REST/SRSF1/SART3/RBM15	6
BP	GO:0032508	DNA duplex unwinding	7/188	110/18670	0.000124706	0.00652453	0.00575074	CHD4/DHX9/TOP2A/RTEL1/INO80/TWNK/MCM8	7
BP	GO:0033143	regulation of intracellular steroid hormone receptor signaling pathway	6/188	78/18670	0.000135499	0.00694151	0.00611827	BRCA1/MED1/PPP5C/SRC/TAF1/GPAM	6
BP	GO:0032784	regulation of DNA-templated transcription, elongation	5/188	50/18670	0.000144031	0.00722802	0.0063708	CCNT1/HNRNPU/SCAF8/NELFCD/CDK12	5
BP	GO:0051028	mRNA transport	8/188	152/18670	0.000155325	0.0076178	0.00671435	DHX9/NUP98/SRSF1/XPO1/RAE1/MCM3AP/AHCTF1/IWS1	8
BP	GO:0051168	nuclear export	9/188	194/18670	0.000157994	0.0076178	0.00671435	DHX9/NUP98/SRSF1/XPO1/RAE1/MCM3AP/SDAD1/IWS1/XPO4	9
BP	GO:0006310	DNA recombination	11/188	292/18670	0.000189432	0.00895794	0.00789555	BRCA1/BRCA2/TOP2A/TP53BP1/RBM14/NCOA6/RTEL1/INO80/RIF1/ATAD5/MCM8	11
BP	GO:0032392	DNA geometric change	7/188	119/18670	0.000203488	0.00929007	0.00818829	CHD4/DHX9/TOP2A/RTEL1/INO80/TWNK/MCM8	7
BP	GO:0006368	transcription elongation from RNA polymerase II promoter	6/188	84/18670	0.000204011	0.00929007	0.00818829	CCNT1/HNRNPU/POLR2B/NELFCD/CDK12/IWS1	6
BP	GO:0071383	cellular response to steroid hormone stimulus	10/188	250/18670	0.000229959	0.0102812	0.00906192	BRCA1/HNRNPU/MED1/PPP5C/REST/SRC/TAF1/RBM14/NCOA6/GPAM	10
BP	GO:0140053	mitochondrial gene expression	8/188	162/18670	0.000240287	0.0105512	0.00929984	MTG2/CDK5RAP1/PTCD3/DARS2/UQCC1/TWNK/TFB2M/EARS2	8
BP	GO:0007098	centrosome cycle	7/188	124/18670	0.000262167	0.01131	0.00996864	BRCA1/BRCA2/AURKA/XPO1/ALMS1/KIF3B/RBM14	7
BP	GO:0046605	regulation of centrosome cycle	5/188	58/18670	0.000291888	0.012375	0.0109074	BRCA1/AURKA/XPO1/ALMS1/RBM14	5
BP	GO:0071426	ribonucleoprotein complex export from nucleus	7/188	127/18670	0.000303448	0.0126471	0.0111472	NUP98/SRSF1/XPO1/RAE1/MCM3AP/SDAD1/IWS1	7
BP	GO:0071166	ribonucleoprotein complex localization	7/188	128/18670	0.000318312	0.0130455	0.0114983	NUP98/SRSF1/XPO1/RAE1/MCM3AP/SDAD1/IWS1	7
BP	GO:0018279	protein N-linked glycosylation via asparagine	4/188	33/18670	0.000324248	0.0130709	0.0115207	DDOST/RPN2/UGGT1/MCFD2	4
BP	GO:0033260	nuclear DNA replication	5/188	60/18670	0.000342306	0.0133608	0.0117762	BRCA2/RTF2/RTEL1/INO80/ATAD5	5
BP	GO:0043966	histone H3 acetylation	5/188	60/18670	0.000342306	0.0133608	0.0117762	BRCA1/BRCA2/MCM3AP/TAF5L/BRPF3	5
BP	GO:0018196	peptidyl-asparagine modification	4/188	34/18670	0.000364608	0.0139785	0.0123207	DDOST/RPN2/UGGT1/MCFD2	4
BP	GO:1903902	positive regulation of viral life cycle	5/188	61/18670	0.000369856	0.0139785	0.0123207	ADAR/STAU1/TOP2A/VAPB/HACD3	5
BP	GO:0032886	regulation of microtubule-based process	9/188	218/18670	0.000375186	0.0139785	0.0123207	BRCA1/HNRNPU/AURKA/XPO1/ALMS1/RAE1/RBM14/MAPRE1/TPX2	9
BP	GO:0031023	microtubule organizing center organization	7/188	133/18670	0.000401648	0.0147411	0.0129928	BRCA1/BRCA2/AURKA/XPO1/ALMS1/KIF3B/RBM14	7
BP	GO:0042921	glucocorticoid receptor signaling pathway	3/188	15/18670	0.000418194	0.0149763	0.0132001	PPP5C/RBM14/NCOA6	3
BP	GO:0000724	double-strand break repair via homologous recombination	7/188	134/18670	0.000420237	0.0149763	0.0132001	BRCA1/BRCA2/TP53BP1/RTEL1/INO80/RIF1/MCM8	7
BP	GO:0019083	viral transcription	8/188	177/18670	0.000436055	0.0152218	0.0134165	CCNT1/DHX9/NUP98/POLR2B/REST/RAE1/TRIM32/NELFCD	8
BP	GO:0000725	recombinational repair	7/188	135/18670	0.000439507	0.0152218	0.0134165	BRCA1/BRCA2/TP53BP1/RTEL1/INO80/RIF1/MCM8	7
BP	GO:0006360	transcription by RNA polymerase I	5/188	64/18670	0.000462621	0.0157998	0.013926	MED1/TAF1/POLR1A/HEATR1/POLR1B	5
BP	GO:0006611	protein export from nucleus	8/188	179/18670	0.00046988	0.0158279	0.0139507	NUP98/SRSF1/XPO1/RAE1/MCM3AP/SDAD1/IWS1/XPO4	8
BP	GO:0000381	regulation of alternative mRNA splicing, via spliceosome	5/188	65/18670	0.000497126	0.0162991	0.0143661	HNRNPU/REST/SRSF1/SART3/RBM15	5
BP	GO:0031060	regulation of histone methylation	5/188	65/18670	0.000497126	0.0162991	0.0143661	BRCA1/CTCF/RIF1/IWS1/ZNF335	5
BP	GO:0031958	corticosteroid receptor signaling pathway	3/188	16/18670	0.000510896	0.0165302	0.0145697	PPP5C/RBM14/NCOA6	3
BP	GO:0016571	histone methylation	7/188	139/18670	0.000523766	0.0167265	0.0147428	BRCA1/RBBP5/CTCF/SUZ12/RIF1/IWS1/ZNF335	7
BP	GO:0043401	steroid hormone mediated signaling pathway	8/188	184/18670	0.000563838	0.017579	0.0154942	BRCA1/MED1/PPP5C/SRC/TAF1/RBM14/NCOA6/GPAM	8
BP	GO:0043967	histone H4 acetylation	5/188	67/18670	0.000571908	0.017579	0.0154942	BRCA1/BRCA2/HCFC1/PHF20/IWS1	5
BP	GO:0051298	centrosome duplication	5/188	67/18670	0.000571908	0.017579	0.0154942	BRCA1/BRCA2/XPO1/ALMS1/RBM14	5
BP	GO:0033145	positive regulation of intracellular steroid hormone receptor signaling pathway	3/188	17/18670	0.00061579	0.0186462	0.0164348	MED1/PPP5C/TAF1	3
BP	GO:0033146	regulation of intracellular estrogen receptor signaling pathway	4/188	39/18670	0.000621793	0.0186462	0.0164348	BRCA1/MED1/SRC/GPAM	4
BP	GO:0033044	regulation of chromosome organization	11/188	342/18670	0.000718911	0.0203657	0.0179504	BRCA1/HNRNPU/SRC/TOP2A/SART3/CTCF/RTEL1/RIF1/IWS1/ZNF335/ANAPC1	11
BP	GO:0019080	viral gene expression	8/188	191/18670	0.000720366	0.0203657	0.0179504	CCNT1/DHX9/NUP98/POLR2B/REST/RAE1/TRIM32/NELFCD	8
BP	GO:0009048	dosage compensation by inactivation of X chromosome	3/188	18/18670	0.000733491	0.0203657	0.0179504	BRCA1/HNRNPU/RBM15	3
BP	GO:0006913	nucleocytoplasmic transport	11/188	343/18670	0.000736332	0.0203657	0.0179504	DHX9/NF1/NUP98/MED1/SRSF1/XPO1/RAE1/MCM3AP/SDAD1/IWS1/XPO4	11
BP	GO:0042795	snRNA transcription by RNA polymerase II	5/188	71/18670	0.000746442	0.0203657	0.0179504	CCNT1/POLR2B/RPRD1B/INTS3/INTS14	5
BP	GO:0044786	cell cycle DNA replication	5/188	71/18670	0.000746442	0.0203657	0.0179504	BRCA2/RTF2/RTEL1/INO80/ATAD5	5
BP	GO:0098781	ncRNA transcription	6/188	107/18670	0.00074966	0.0203657	0.0179504	CCNT1/POLR2B/RPRD1B/INTS3/INTS14/POLR1B	6
BP	GO:0050434	positive regulation of viral transcription	4/188	41/18670	0.000753671	0.0203657	0.0179504	CCNT1/DHX9/POLR2B/NELFCD	4
BP	GO:0070317	negative regulation of G0 to G1 transition	4/188	41/18670	0.000753671	0.0203657	0.0179504	BRCA1/E2F1/MGA/SUZ12	4
BP	GO:0051225	spindle assembly	6/188	108/18670	0.000787221	0.0208147	0.0183461	HNRNPU/AURKA/KIF3B/MAPRE1/TPX2/INO80	6
BP	GO:0051169	nuclear transport	11/188	346/18670	0.000790717	0.0208147	0.0183461	DHX9/NF1/NUP98/MED1/SRSF1/XPO1/RAE1/MCM3AP/SDAD1/IWS1/XPO4	11
BP	GO:0009301	snRNA transcription	5/188	72/18670	0.000795681	0.0208147	0.0183461	CCNT1/POLR2B/RPRD1B/INTS3/INTS14	5
BP	GO:0043900	regulation of multi-organism process	12/188	405/18670	0.000852644	0.02207	0.0194526	ADAR/CCNT1/DHX9/POLR2B/REST/STAU1/AURKA/TOP2A/VAPB/TRIM32/HACD3/NELFCD	12
BP	GO:0042254	ribosome biogenesis	10/188	297/18670	0.000884223	0.022649	0.0199629	XPO1/URB2/MTG2/UTP25/UTP20/HEATR1/SDAD1/DDX27/TFB2M/ISG20L2	10
BP	GO:0010824	regulation of centrosome duplication	4/188	43/18670	0.000904174	0.0229213	0.0202029	BRCA1/XPO1/ALMS1/RBM14	4
BP	GO:0002200	somatic diversification of immune receptors	5/188	75/18670	0.000957987	0.0237948	0.0209728	ADAR/TP53BP1/MCM3AP/RIF1/ATAD5	5
BP	GO:0006353	DNA-templated transcription, termination	5/188	75/18670	0.000957987	0.0237948	0.0209728	CSTF1/DHX9/SCAF8/POLR1A/POLR1B	5
BP	GO:0006352	DNA-templated transcription, initiation	9/188	249/18670	0.000972363	0.0239104	0.0210747	POLR2B/MED1/TAF1/TAF4/MED12/NCOA6/POLR1A/TFB2M/POLR1B	9
BP	GO:0007549	dosage compensation	3/188	20/18670	0.00100966	0.0245818	0.0216664	BRCA1/HNRNPU/RBM15	3
BP	GO:0034968	histone lysine methylation	6/188	114/18670	0.00104407	0.0251703	0.0221852	BRCA1/RBBP5/SUZ12/RIF1/IWS1/ZNF335	6
BP	GO:0006487	protein N-linked glycosylation	5/188	78/18670	0.0011437	0.0273045	0.0240662	DDOST/RPN2/MOGS/UGGT1/MCFD2	5
BP	GO:0043984	histone H4-K16 acetylation	3/188	21/18670	0.00116925	0.0273828	0.0241352	BRCA1/HCFC1/PHF20	3
BP	GO:2000737	negative regulation of stem cell differentiation	3/188	21/18670	0.00116925	0.0273828	0.0241352	HNRNPU/REST/CDK12	3
BP	GO:0048193	Golgi vesicle transport	11/188	368/18670	0.00130053	0.0301698	0.0265917	VAPB/KIF3B/GOSR1/PREPL/ARFGEF2/SEC23IP/COG2/ARFGAP1/KIF15/SYS1/MCFD2	11
BP	GO:0009451	RNA modification	7/188	163/18670	0.00133606	0.0305643	0.0269395	ADAR/MOCS3/CDK5RAP1/THADA/TFB2M/RBM15/QTRT2	7
BP	GO:0046599	regulation of centriole replication	3/188	22/18670	0.00134389	0.0305643	0.0269395	BRCA1/ALMS1/RBM14	3
BP	GO:2001021	negative regulation of response to DNA damage stimulus	5/188	81/18670	0.00135482	0.0305643	0.0269395	TP53BP1/TRIM32/RTEL1/RIF1/ATAD5	5
BP	GO:2001020	regulation of response to DNA damage stimulus	8/188	214/18670	0.00149597	0.0334417	0.0294756	BRCA1/DHX9/NEK4/TP53BP1/TRIM32/RTEL1/RIF1/ATAD5	8
BP	GO:0007051	spindle organization	7/188	170/18670	0.00170044	0.0376701	0.0332025	HNRNPU/AURKA/RAE1/KIF3B/MAPRE1/TPX2/INO80	7
BP	GO:0071103	DNA conformation change	10/188	327/18670	0.00181391	0.039825	0.0351019	CHD4/DHX9/TOP2A/SART3/CTCF/RTEL1/INO80/TWNK/CENPO/MCM8	10
BP	GO:0045830	positive regulation of isotype switching	3/188	25/18670	0.0019631	0.0417108	0.036764	TP53BP1/RIF1/ATAD5	3
BP	GO:0060444	branching involved in mammary gland duct morphogenesis	3/188	25/18670	0.0019631	0.0417108	0.036764	LRP6/MED1/SRC	3
BP	GO:0070129	regulation of mitochondrial translation	3/188	25/18670	0.0019631	0.0417108	0.036764	MTG2/CDK5RAP1/UQCC1	3
BP	GO:0018022	peptidyl-lysine methylation	6/188	129/18670	0.00196765	0.0417108	0.036764	BRCA1/RBBP5/SUZ12/RIF1/IWS1/ZNF335	6
BP	GO:0030522	intracellular receptor signaling pathway	9/188	280/18670	0.00218067	0.0457721	0.0403436	BRCA1/MED1/PPP5C/SRC/TAF1/RBM14/NCOA6/GPAM/ASXL1	9
BP	GO:0000244	spliceosomal tri-snRNP complex assembly	3/188	26/18670	0.00220283	0.0457721	0.0403436	SART3/PRPF6/AAR2	3
BP	GO:0051054	positive regulation of DNA metabolic process	8/188	228/18670	0.00222438	0.0457721	0.0403436	BRCA1/DHX9/SRC/TP53BP1/RTEL1/INO80/RIF1/ATAD5	8
BP	GO:0031503	protein-containing complex localization	9/188	281/18670	0.00223369	0.0457721	0.0403436	HNRNPU/NUP98/SRSF1/XPO1/RAE1/MCM3AP/KIF3B/SDAD1/IWS1	9
BP	GO:0071514	genetic imprinting	3/188	27/18670	0.00245996	0.0498495	0.0439375	BRCA1/CTCF/RTF2	3
BP	GO:0032543	mitochondrial translation	6/188	135/18670	0.00247322	0.0498495	0.0439375	MTG2/CDK5RAP1/PTCD3/DARS2/UQCC1/EARS2	6
BP	GO:0060760	positive regulation of response to cytokine stimulus	4/188	57/18670	0.00259438	0.0518665	0.0457153	DHX9/MED1/AGPAT1/TRIM32	4
BP	GO:0009755	hormone-mediated signaling pathway	8/188	235/18670	0.0026804	0.053154	0.0468501	BRCA1/MED1/PPP5C/SRC/TAF1/RBM14/NCOA6/GPAM	8
BP	GO:0045069	regulation of viral genome replication	5/188	95/18670	0.00273677	0.0534552	0.0471156	ADAR/STAU1/TOP2A/VAPB/HACD3	5
BP	GO:1902275	regulation of chromatin organization	7/188	185/18670	0.00273906	0.0534552	0.0471156	BRCA1/HNRNPU/SART3/CTCF/RIF1/IWS1/ZNF335	7
BP	GO:0031124	mRNA 3'-end processing	5/188	98/18670	0.00313121	0.0606271	0.0534369	CCNT1/CSTF1/SRSF1/SCAF8/RPRD1B	5
BP	GO:0031056	regulation of histone modification	6/188	143/18670	0.0032921	0.0632443	0.0557437	BRCA1/SART3/CTCF/RIF1/IWS1/ZNF335	6
BP	GO:0034243	regulation of transcription elongation from RNA polymerase II promoter	3/188	30/18670	0.00333981	0.0636635	0.0561132	HNRNPU/NELFCD/CDK12	3
BP	GO:0006399	tRNA metabolic process	7/188	193/18670	0.00346246	0.0654937	0.0577263	MOCS3/CDK5RAP1/DARS2/THADA/QTRT2/TP53RK/EARS2	7
BP	GO:0016073	snRNA metabolic process	5/188	101/18670	0.00356509	0.0669202	0.0589836	CCNT1/POLR2B/RPRD1B/INTS3/INTS14	5
BP	GO:0003401	axis elongation	3/188	31/18670	0.00367051	0.0678631	0.0598147	LRP6/MED1/MED12	3
BP	GO:0032786	positive regulation of DNA-templated transcription, elongation	3/188	31/18670	0.00367051	0.0678631	0.0598147	CCNT1/SCAF8/CDK12	3
BP	GO:0016445	somatic diversification of immunoglobulins	4/188	64/18670	0.00395184	0.0719978	0.063459	TP53BP1/MCM3AP/RIF1/ATAD5	4
BP	GO:0006356	regulation of transcription by RNA polymerase I	3/188	32/18670	0.00402051	0.0719978	0.063459	MED1/TAF1/HEATR1	3
BP	GO:1903900	regulation of viral life cycle	6/188	149/18670	0.00402764	0.0719978	0.063459	ADAR/STAU1/TOP2A/VAPB/TRIM32/HACD3	6
BP	GO:0008630	intrinsic apoptotic signaling pathway in response to DNA damage	5/188	104/18670	0.00404054	0.0719978	0.063459	BRCA1/BRCA2/E2F1/TRIM32/ATAD5	5
BP	GO:0046822	regulation of nucleocytoplasmic transport	5/188	104/18670	0.00404054	0.0719978	0.063459	DHX9/NF1/XPO1/IWS1/XPO4	5
BP	GO:0031123	RNA 3'-end processing	6/188	150/18670	0.00416116	0.0736136	0.0648832	CCNT1/CSTF1/SRSF1/SCAF8/RPRD1B/INTS14	6
BP	GO:0007052	mitotic spindle organization	5/188	106/18670	0.00438166	0.0760235	0.0670073	HNRNPU/AURKA/RAE1/KIF3B/TPX2	5
BP	GO:0045191	regulation of isotype switching	3/188	33/18670	0.00439014	0.0760235	0.0670073	TP53BP1/RIF1/ATAD5	3
BP	GO:0060603	mammary gland duct morphogenesis	3/188	33/18670	0.00439014	0.0760235	0.0670073	LRP6/MED1/SRC	3
BP	GO:0006261	DNA-dependent DNA replication	6/188	153/18670	0.00458138	0.0787806	0.0694374	BRCA2/RTF2/RTEL1/INO80/TWNK/ATAD5	6
BP	GO:0016601	Rac protein signal transduction	3/188	34/18670	0.0047797	0.0816201	0.0719401	NF1/HACD3/ALS2	3
BP	GO:0051053	negative regulation of DNA metabolic process	6/188	156/18670	0.00503209	0.0849526	0.0748774	BRCA2/HNRNPU/SRC/TP53BP1/RTEL1/RIF1	6
BP	GO:0051091	positive regulation of DNA-binding transcription factor activity	8/188	261/18670	0.00504395	0.0849526	0.0748774	DHX9/LRP6/TAF1/TP53BP1/RNF41/TRIM32/PPRC1/STK36	8
BP	GO:0031570	DNA integrity checkpoint	6/188	157/18670	0.00518932	0.086223	0.0759971	BRCA1/E2F1/AURKA/TOP2A/TP53BP1/TAOK2	6
BP	GO:0000462	maturation of SSU-rRNA from tricistronic rRNA transcript (SSU-rRNA, 5.8S rRNA, LSU-rRNA)	3/188	35/18670	0.00518951	0.086223	0.0759971	UTP25/UTP20/HEATR1	3
BP	GO:0051574	positive regulation of histone H3-K9 methylation	2/188	11/18670	0.00522554	0.0862389	0.0760112	BRCA1/RIF1	2
BP	GO:0006406	mRNA export from nucleus	5/188	111/18670	0.00532354	0.0866926	0.0764111	NUP98/SRSF1/RAE1/MCM3AP/IWS1	5
BP	GO:0071427	mRNA-containing ribonucleoprotein complex export from nucleus	5/188	111/18670	0.00532354	0.0866926	0.0764111	NUP98/SRSF1/RAE1/MCM3AP/IWS1	5
BP	GO:0032205	negative regulation of telomere maintenance	3/188	36/18670	0.00561984	0.0903214	0.0796095	HNRNPU/SRC/RTEL1	3
BP	GO:0045740	positive regulation of DNA replication	3/188	36/18670	0.00561984	0.0903214	0.0796095	DHX9/INO80/ATAD5	3
BP	GO:0048545	response to steroid hormone	10/188	385/18670	0.00576771	0.092096	0.0811737	BRCA1/HNRNPU/MED1/PPP5C/REST/SRC/TAF1/RBM14/NCOA6/GPAM	10
BP	GO:1902749	regulation of cell cycle G2/M phase transition	7/188	213/18670	0.00590607	0.093303	0.0822375	BRCA1/AURKA/ALMS1/TAOK2/MAPRE1/TPX2/ATAD5	7
BP	GO:0061180	mammary gland epithelium development	4/188	72/18670	0.00601349	0.093303	0.0822375	BRCA2/LRP6/MED1/SRC	4
BP	GO:0002714	positive regulation of B cell mediated immunity	3/188	37/18670	0.00607095	0.093303	0.0822375	TP53BP1/RIF1/ATAD5	3
BP	GO:0002891	positive regulation of immunoglobulin mediated immune response	3/188	37/18670	0.00607095	0.093303	0.0822375	TP53BP1/RIF1/ATAD5	3
BP	GO:0007099	centriole replication	3/188	37/18670	0.00607095	0.093303	0.0822375	BRCA1/ALMS1/RBM14	3
BP	GO:0060236	regulation of mitotic spindle organization	3/188	37/18670	0.00607095	0.093303	0.0822375	HNRNPU/RAE1/TPX2	3
BP	GO:0019058	viral life cycle	9/188	328/18670	0.00613698	0.0937319	0.0826156	ADAR/NUP98/STAU1/TOP2A/XPO1/RAE1/VAPB/TRIM32/HACD3	9
BP	GO:0010826	negative regulation of centrosome duplication	2/188	12/18670	0.00622929	0.0939744	0.0828293	BRCA1/RBM14	2
BP	GO:0034244	negative regulation of transcription elongation from RNA polymerase II promoter	2/188	12/18670	0.00622929	0.0939744	0.0828293	HNRNPU/NELFCD	2
BP	GO:0000075	cell cycle checkpoint	7/188	216/18670	0.00636189	0.0953896	0.0840766	BRCA1/E2F1/AURKA/TOP2A/TP53BP1/TAOK2/INTS3	7
BP	GO:0046474	glycerophospholipid biosynthetic process	7/188	217/18670	0.00651951	0.0965094	0.0850636	PIP5K1A/PIP4K2B/AGPAT1/PIGT/STARD7/GPAM/PIGU	7
BP	GO:0046825	regulation of protein export from nucleus	3/188	38/18670	0.00654312	0.0965094	0.0850636	XPO1/IWS1/XPO4	3
BP	GO:0007093	mitotic cell cycle checkpoint	6/188	165/18670	0.00657983	0.0965094	0.0850636	BRCA1/E2F1/AURKA/TOP2A/TAOK2/INTS3	6
BP	GO:0060147	regulation of posttranscriptional gene silencing	5/188	117/18670	0.00663281	0.0965094	0.0850636	ADAR/DHX9/NUP98/POLR2B/RAE1	5
BP	GO:0060966	regulation of gene silencing by RNA	5/188	117/18670	0.00663281	0.0965094	0.0850636	ADAR/DHX9/NUP98/POLR2B/RAE1	5
CC	GO:0035097	histone methyltransferase complex	10/192	86/19717	1.1303e-08	2.10785e-06	1.62615e-06	HCFC1/RBBP5/REST/TAF1/TAF4/NCOA6/MGA/SUZ12/PHF20/ZNF335	10
CC	GO:0034708	methyltransferase complex	11/192	113/19717	1.37319e-08	2.10785e-06	1.62615e-06	HCFC1/RBBP5/REST/TAF1/TAF4/NCOA6/MGA/SUZ12/PHF20/ZNF335/RBM15	11
CC	GO:0044665	MLL1/2 complex	6/192	29/19717	3.10842e-07	2.38572e-05	1.84051e-05	HCFC1/RBBP5/TAF1/TAF4/MGA/PHF20	6
CC	GO:0071339	MLL1 complex	6/192	29/19717	3.10842e-07	2.38572e-05	1.84051e-05	HCFC1/RBBP5/TAF1/TAF4/MGA/PHF20	6
CC	GO:0005819	spindle	15/192	347/19717	1.656e-06	0.000101678	7.8442e-05	HNRNPU/AURKA/ALMS1/RAE1/KIF3B/CIAO1/DIDO1/MAPRE1/TPX2/EML4/INO80/RIF1/KIF15/DSN1/WDR73	15
CC	GO:0000793	condensed chromosome	12/192	223/19717	2.01301e-06	0.000102999	7.94611e-05	BRCA1/BRCA2/HNRNPU/AURKA/TOP2A/TP53BP1/CTCF/AHCTF1/SS18L1/RIF1/CENPO/DSN1	12
CC	GO:0098687	chromosomal region	14/192	349/19717	8.73324e-06	0.000365469	0.000281949	BRCA2/HNRNPU/NUP98/POLR2B/AURKA/TP53BP1/XPO1/CTCF/AHCTF1/SS18L1/RTEL1/RIF1/CENPO/DSN1	14
CC	GO:0055029	nuclear DNA-directed RNA polymerase complex	8/192	107/19717	1.00029e-05	0.000365469	0.000281949	POLR2B/TAF1/TAF4/POLR1A/TAF5L/POLR3E/RPRD1B/POLR1B	8
CC	GO:0000428	DNA-directed RNA polymerase complex	8/192	108/19717	1.07141e-05	0.000365469	0.000281949	POLR2B/TAF1/TAF4/POLR1A/TAF5L/POLR3E/RPRD1B/POLR1B	8
CC	GO:0030880	RNA polymerase complex	8/192	112/19717	1.40006e-05	0.000429818	0.000331593	POLR2B/TAF1/TAF4/POLR1A/TAF5L/POLR3E/RPRD1B/POLR1B	8
CC	GO:0000775	chromosome, centromeric region	10/192	193/19717	2.02636e-05	0.000529633	0.000408597	HNRNPU/NUP98/AURKA/TP53BP1/XPO1/CTCF/AHCTF1/SS18L1/CENPO/DSN1	10
CC	GO:0000790	nuclear chromatin	14/192	377/19717	2.07023e-05	0.000529633	0.000408597	CHD4/DHX9/E2F1/TAF1/TAF4/TTI1/SUZ12/SS18L1/CDK12/INO80/RIF1/PHF12/SAP130/ASXL1	14
CC	GO:0000776	kinetochore	8/192	135/19717	5.39244e-05	0.00127344	0.000982428	HNRNPU/NUP98/TP53BP1/XPO1/AHCTF1/SS18L1/CENPO/DSN1	8
CC	GO:0005681	spliceosomal complex	9/192	185/19717	8.59805e-05	0.00188543	0.00145456	ADAR/HNRNPU/SRSF1/DDX23/SCAF8/SNRNP200/PRPF6/AAR2/DHX35	9
CC	GO:0000780	condensed nuclear chromosome, centromeric region	4/192	26/19717	0.000110155	0.0022545	0.00173928	AURKA/SS18L1/CENPO/DSN1	4
CC	GO:0000779	condensed chromosome, centromeric region	7/192	118/19717	0.00015782	0.00289842	0.00223605	HNRNPU/AURKA/TP53BP1/AHCTF1/SS18L1/CENPO/DSN1	7
CC	GO:0031965	nuclear membrane	11/192	296/19717	0.000160499	0.00289842	0.00223605	NUP98/XPO1/MCM3AP/NEMP1/AHCTF1/SENP1/PHF20/HACD3/RIF1/RBM15/TNRC18	11
CC	GO:0000123	histone acetyltransferase complex	6/192	85/19717	0.000182175	0.0031071	0.00239704	HCFC1/TAF4/TAF5L/BRPF3/PHF20/MRGBP	6
CC	GO:0071013	catalytic step 2 spliceosome	6/192	87/19717	0.000206993	0.00334457	0.00258025	HNRNPU/SRSF1/DDX23/SNRNP200/PRPF6/DHX35	6
CC	GO:0061695	transferase complex, transferring phosphorus-containing groups	10/192	259/19717	0.00023492	0.00360602	0.00278194	CCNT1/POLR2B/TAF1/TAF4/POLR1A/TAF5L/CDK12/POLR3E/RPRD1B/POLR1B	10
CC	GO:0051233	spindle midzone	4/192	34/19717	0.000321544	0.00445944	0.00344033	HNRNPU/AURKA/MAPRE1/RIF1	4
CC	GO:0031248	protein acetyltransferase complex	6/192	95/19717	0.000334095	0.00445944	0.00344033	HCFC1/TAF4/TAF5L/BRPF3/PHF20/MRGBP	6
CC	GO:1902493	acetyltransferase complex	6/192	95/19717	0.000334095	0.00445944	0.00344033	HCFC1/TAF4/TAF5L/BRPF3/PHF20/MRGBP	6
CC	GO:0000794	condensed nuclear chromosome	6/192	99/19717	0.000417147	0.00533601	0.00411659	BRCA1/BRCA2/AURKA/SS18L1/CENPO/DSN1	6
CC	GO:0016607	nuclear speck	12/192	397/19717	0.000537633	0.00660213	0.00509337	HNRNPU/SRSF1/SON/ZNF217/PIP5K1A/SART3/RBM14/PRPF6/TAF5L/CDK12/RBM15/SAP130	12
CC	GO:0000777	condensed chromosome kinetochore	6/192	105/19717	0.000571002	0.00674222	0.00520144	HNRNPU/TP53BP1/AHCTF1/SS18L1/CENPO/DSN1	6
CC	GO:0005635	nuclear envelope	13/192	464/19717	0.000646871	0.00735516	0.00567431	NUP98/XPO1/RAE1/MCM3AP/NEMP1/AHCTF1/SENP1/PHF20/HACD3/RIF1/XPO4/RBM15/TNRC18	13
CC	GO:0072686	mitotic spindle	6/192	109/19717	0.000695843	0.00762943	0.00588589	HNRNPU/AURKA/RAE1/MAPRE1/TPX2/EML4	6
CC	GO:0000922	spindle pole	7/192	164/19717	0.00114494	0.0121206	0.0093507	HNRNPU/AURKA/ALMS1/RAE1/TPX2/DSN1/WDR73	7
CC	GO:0005682	U5 snRNP	3/192	22/19717	0.00122137	0.0124987	0.00964239	DDX23/SNRNP200/PRPF6	3
CC	GO:0016591	RNA polymerase II, holoenzyme	5/192	83/19717	0.00130557	0.0129293	0.00997464	POLR2B/TAF1/TAF4/TAF5L/RPRD1B	5
CC	GO:0005643	nuclear pore	5/192	89/19717	0.00178102	0.0170473	0.0131515	NUP98/RAE1/MCM3AP/AHCTF1/XPO4	5
CC	GO:0044452	nucleolar part	7/192	178/19717	0.00183245	0.0170473	0.0131515	RAE1/SPATA2/POLR1A/CDK12/HEATR1/DSN1/POLR1B	7
CC	GO:0000118	histone deacetylase complex	4/192	58/19717	0.00245317	0.0218333	0.0168438	CHD4/ZNF217/PHF12/SAP130	4
CC	GO:0070461	SAGA-type complex	3/192	28/19717	0.00248914	0.0218333	0.0168438	HCFC1/TAF4/TAF5L	3
CC	GO:0005876	spindle microtubule	4/192	59/19717	0.00261183	0.0222731	0.0171831	HNRNPU/AURKA/KIF3B/MAPRE1	4
CC	GO:1904949	ATPase complex	5/192	101/19717	0.00309533	0.0256829	0.0198136	CHD4/SUZ12/SS18L1/INO80/ATAD5	5
CC	GO:0031080	nuclear pore outer ring	2/192	10/19717	0.00403231	0.0325768	0.0251321	NUP98/AHCTF1	2
CC	GO:0016592	mediator complex	3/192	37/19717	0.00553725	0.0404792	0.0312286	MED1/MED12/RBM14	3
CC	GO:0018995	host	4/192	73/19717	0.00562211	0.0404792	0.0312286	NUP98/TOP2A/XPO1/RAE1	4
CC	GO:0043657	host cell	4/192	73/19717	0.00562211	0.0404792	0.0312286	NUP98/TOP2A/XPO1/RAE1	4
CC	GO:0019908	nuclear cyclin-dependent protein kinase holoenzyme complex	2/192	12/19717	0.0058388	0.0404792	0.0312286	CCNT1/CDK12	2
CC	GO:0044615	nuclear pore nuclear basket	2/192	12/19717	0.0058388	0.0404792	0.0312286	NUP98/MCM3AP	2
CC	GO:0048188	Set1C/COMPASS complex	2/192	12/19717	0.0058388	0.0404792	0.0312286	HCFC1/RBBP5	2
CC	GO:0032040	small-subunit processome	3/192	38/19717	0.00596931	0.0404792	0.0312286	UTP25/UTP20/HEATR1	3
CC	GO:0070603	SWI/SNF superfamily-type complex	4/192	76/19717	0.0064796	0.0404792	0.0312286	CHD4/SUZ12/SS18L1/INO80	4
CC	GO:0044215	other organism	4/192	77/19717	0.00678363	0.0404792	0.0312286	NUP98/TOP2A/XPO1/RAE1	4
CC	GO:0044216	other organism cell	4/192	77/19717	0.00678363	0.0404792	0.0312286	NUP98/TOP2A/XPO1/RAE1	4
CC	GO:0044217	other organism part	4/192	77/19717	0.00678363	0.0404792	0.0312286	NUP98/TOP2A/XPO1/RAE1	4
CC	GO:0000800	lateral element	2/192	13/19717	0.00685641	0.0404792	0.0312286	BRCA1/BRCA2	2
CC	GO:0005736	RNA polymerase I complex	2/192	13/19717	0.00685641	0.0404792	0.0312286	POLR1A/POLR1B	2
CC	GO:0008250	oligosaccharyltransferase complex	2/192	13/19717	0.00685641	0.0404792	0.0312286	DDOST/RPN2	2
CC	GO:0005793	endoplasmic reticulum-Golgi intermediate compartment	5/192	126/19717	0.00786112	0.0451869	0.0348605	PDIA6/SEC23IP/SLC35C2/UGGT1/MCFD2	5
CC	GO:0033276	transcription factor TFTC complex	2/192	14/19717	0.00794819	0.0451869	0.0348605	TAF4/TAF5L	2
CC	GO:0005802	trans-Golgi network	7/192	236/19717	0.0085155	0.047532	0.0366696	STX16/PREPL/ARFGEF2/TGOLN2/COG2/SMPD4/SYS1	7
CC	GO:0000778	condensed nuclear chromosome kinetochore	2/192	15/19717	0.00911262	0.048782	0.037634	CENPO/DSN1	2
CC	GO:0045120	pronucleus	2/192	15/19717	0.00911262	0.048782	0.037634	AURKA/RIF1	2
CC	GO:0034399	nuclear periphery	5/192	131/19717	0.00921614	0.048782	0.037634	HNRNPU/NUP98/DCAF7/SCAF8/AHCTF1	5
CC	GO:0001650	fibrillar center	5/192	132/19717	0.00950527	0.0494596	0.0381568	RAE1/SPATA2/CDK12/HEATR1/DSN1	5
CC	GO:0070822	Sin3-type complex	2/192	16/19717	0.0103482	0.0529482	0.0408481	PHF12/SAP130	2
CC	GO:0005849	mRNA cleavage factor complex	2/192	20/19717	0.0159726	0.079287	0.0611678	CSTF1/PIP5K1A	2
CC	GO:0097525	spliceosomal snRNP complex	4/192	99/19717	0.0160124	0.079287	0.0611678	DDX23/SART3/SNRNP200/PRPF6	4
CC	GO:0032806	carboxy-terminal domain protein kinase complex	2/192	21/19717	0.0175421	0.0854828	0.0659476	CCNT1/CDK12	2
CC	GO:0008023	transcription elongation factor complex	3/192	58/19717	0.0189557	0.0909281	0.0701485	CCNT1/NELFCD/CDK12	3
CC	GO:0030532	small nuclear ribonucleoprotein complex	4/192	105/19717	0.0194471	0.0918503	0.07086	DDX23/SART3/SNRNP200/PRPF6	4
CC	GO:0000151	ubiquitin ligase complex	7/192	282/19717	0.0208027	0.0949706	0.0732672	BRCA1/MED1/MED12/DCAF7/TRPC4AP/GID8/ANAPC1	7
CC	GO:0000781	chromosome, telomeric region	5/192	161/19717	0.0208141	0.0949706	0.0732672	BRCA2/POLR2B/TP53BP1/RTEL1/RIF1	5
CC	GO:0005874	microtubule	9/192	416/19717	0.0210358	0.0949706	0.0732672	HNRNPU/AURKA/KIF3B/ARFGEF2/MAPRE1/TPX2/EML4/INO80/KIF15	9
CC	GO:0090575	RNA polymerase II transcription factor complex	5/192	163/19717	0.0218196	0.0963595	0.0743387	E2F1/HNRNPU/TAF1/TAF4/TAF5L	5
CC	GO:0016363	nuclear matrix	4/192	109/19717	0.0219712	0.0963595	0.0743387	HNRNPU/DCAF7/SCAF8/AHCTF1	4
CC	GO:0044322	endoplasmic reticulum quality control compartment	2/192	24/19717	0.0226206	0.0978102	0.0754579	EDEM2/UGGT1	2
MF	GO:0003713	transcription coactivator activity	17/190	319/17697	6.4693e-08	2.35483e-05	2.0157e-05	BRCA1/DHX9/HCFC1/NUP98/MED1/TAF1/TAF4/MED12/RBM14/TRIM32/NCOA6/PPRC1/PRPF6/SS18L1/GMEB2/TAF5L/ASXL1	17
MF	GO:0004386	helicase activity	10/190	163/17697	1.06845e-05	0.00194458	0.00166453	CHD4/DHX9/DDX23/SNRNP200/RTEL1/INO80/DDX27/TWNK/DHX35/MCM8	10
MF	GO:0140098	catalytic activity, acting on RNA	15/190	386/17697	1.89145e-05	0.00229496	0.00196445	DHX9/POLR2B/DDX23/SNRNP200/POLR1A/RPAP1/DARS2/DDX27/POLR3E/DHX35/TFB2M/QTRT2/ISG20L2/POLR1B/EARS2	15
MF	GO:0004402	histone acetyltransferase activity	6/190	64/17697	6.32633e-05	0.00456926	0.00391122	BRCA2/HCFC1/TAF1/MCM3AP/TAF5L/PHF20	6
MF	GO:0003899	DNA-directed 5'-3' RNA polymerase activity	5/190	41/17697	7.4106e-05	0.00456926	0.00391122	POLR2B/POLR1A/RPAP1/POLR3E/POLR1B	5
MF	GO:0061733	peptide-lysine-N-acetyltransferase activity	6/190	66/17697	7.53174e-05	0.00456926	0.00391122	BRCA2/HCFC1/TAF1/MCM3AP/TAF5L/PHF20	6
MF	GO:0034062	5'-3' RNA polymerase activity	5/190	45/17697	0.000116693	0.00530952	0.00454488	POLR2B/POLR1A/RPAP1/POLR3E/POLR1B	5
MF	GO:0097747	RNA polymerase activity	5/190	45/17697	0.000116693	0.00530952	0.00454488	POLR2B/POLR1A/RPAP1/POLR3E/POLR1B	5
MF	GO:0034212	peptide N-acetyltransferase activity	6/190	75/17697	0.000154112	0.00603677	0.00516739	BRCA2/HCFC1/TAF1/MCM3AP/TAF5L/PHF20	6
MF	GO:0070063	RNA polymerase binding	6/190	76/17697	0.000165845	0.00603677	0.00516739	BRCA1/CCNT1/DHX9/HNRNPU/SCAF8/RPRD1B	6
MF	GO:0003678	DNA helicase activity	6/190	81/17697	0.000235533	0.00726011	0.00621455	CHD4/DHX9/RTEL1/INO80/TWNK/MCM8	6
MF	GO:0035257	nuclear hormone receptor binding	8/190	152/17697	0.000239344	0.00726011	0.00621455	BRCA1/MED1/SRC/TAF1/MED12/NCOA6/PRPF6/ASXL1	8
MF	GO:0008080	N-acetyltransferase activity	6/190	90/17697	0.000417277	0.0116837	0.0100011	BRCA2/HCFC1/TAF1/MCM3AP/TAF5L/PHF20	6
MF	GO:0030374	nuclear receptor transcription coactivator activity	5/190	67/17697	0.00076247	0.0198242	0.0169693	MED1/MED12/RBM14/NCOA6/PPRC1	5
MF	GO:0051427	hormone receptor binding	8/190	185/17697	0.00088393	0.02145	0.0183609	BRCA1/MED1/SRC/TAF1/MED12/NCOA6/PRPF6/ASXL1	8
MF	GO:0015631	tubulin binding	11/190	336/17697	0.00104503	0.0237744	0.0203506	BRCA1/BRCA2/PPP5C/RAE1/VAPB/KIF3B/MAPRE1/ADNP/EML4/INO80/KIF15	11
MF	GO:0016407	acetyltransferase activity	6/190	110/17697	0.00120323	0.0257633	0.022053	BRCA2/HCFC1/TAF1/MCM3AP/TAF5L/PHF20	6
MF	GO:0016410	N-acyltransferase activity	6/190	113/17697	0.00138234	0.0269153	0.0230391	BRCA2/HCFC1/TAF1/MCM3AP/TAF5L/PHF20	6
MF	GO:0010485	H4 histone acetyltransferase activity	3/190	21/17697	0.00140492	0.0269153	0.0230391	BRCA2/HCFC1/PHF20	3
MF	GO:0003724	RNA helicase activity	5/190	78/17697	0.0015159	0.0275893	0.0236161	DHX9/DDX23/SNRNP200/DDX27/DHX35	5
MF	GO:1990841	promoter-specific chromatin binding	4/190	48/17697	0.00173212	0.0297976	0.0255063	DHX9/HNRNPU/NUP98/SUZ12	4
MF	GO:0031490	chromatin DNA binding	6/190	119/17697	0.00180095	0.0297976	0.0255063	CHD4/DHX9/HNRNPU/MED1/CTCF/SUZ12	6
MF	GO:0000993	RNA polymerase II complex binding	4/190	53/17697	0.00250047	0.0395726	0.0338736	DHX9/HNRNPU/SCAF8/RPRD1B	4
MF	GO:0042974	retinoic acid receptor binding	3/190	26/17697	0.00264037	0.0400456	0.0342785	MED1/NCOA6/ASXL1	3
MF	GO:0035258	steroid hormone receptor binding	5/190	92/17697	0.00313082	0.0440553	0.0377107	BRCA1/MED1/SRC/NCOA6/PRPF6	5
MF	GO:0043021	ribonucleoprotein complex binding	6/190	133/17697	0.0031468	0.0440553	0.0377107	DHX9/HNRNPU/RPN2/PRPF6/YTHDF1/PTCD3	6
MF	GO:0046966	thyroid hormone receptor binding	3/190	29/17697	0.00362424	0.0458176	0.0392193	MED1/MED12/NCOA6	3
MF	GO:0016779	nucleotidyltransferase activity	6/190	137/17697	0.00364186	0.0458176	0.0392193	POLR2B/POLR1A/RPAP1/MOCS3/POLR3E/POLR1B	6
MF	GO:0016747	transferase activity, transferring acyl groups other than amino-acyl groups	8/190	232/17697	0.00365031	0.0458176	0.0392193	BRCA2/HCFC1/TAF1/MCM3AP/AGPAT1/TAF5L/PHF20/GPAM	8
MF	GO:0043175	RNA polymerase core enzyme binding	4/190	61/17697	0.00416987	0.0505945	0.0433082	DHX9/HNRNPU/SCAF8/RPRD1B	4
MF	GO:0004576	oligosaccharyl transferase activity	2/190	10/17697	0.00487563	0.0521979	0.0446807	DDOST/RPN2	2
MF	GO:0043995	histone acetyltransferase activity (H4-K5 specific)	2/190	10/17697	0.00487563	0.0521979	0.0446807	HCFC1/PHF20	2
MF	GO:0043996	histone acetyltransferase activity (H4-K8 specific)	2/190	10/17697	0.00487563	0.0521979	0.0446807	HCFC1/PHF20	2
MF	GO:0046972	histone acetyltransferase activity (H4-K16 specific)	2/190	10/17697	0.00487563	0.0521979	0.0446807	HCFC1/PHF20	2
MF	GO:0035064	methylated histone binding	4/190	65/17697	0.00523357	0.0529172	0.0452964	RBBP5/TAF1/TP53BP1/SUZ12	4
MF	GO:0140034	methylation-dependent protein binding	4/190	65/17697	0.00523357	0.0529172	0.0452964	RBBP5/TAF1/TP53BP1/SUZ12	4
MF	GO:0042393	histone binding	7/190	197/17697	0.00546599	0.0537736	0.0460294	RBBP5/TAF1/TP53BP1/MCM3AP/SART3/SUZ12/INO80	7
MF	GO:0000979	RNA polymerase II core promoter sequence-specific DNA binding	3/190	34/17697	0.00570694	0.0546665	0.0467937	MED1/REST/ZNF335	3
MF	GO:0005049	nuclear export signal receptor activity	2/190	11/17697	0.00591718	0.055227	0.0472736	XPO1/XPO4	2
MF	GO:0001085	RNA polymerase II transcription factor binding	6/190	155/17697	0.00661103	0.0601604	0.0514965	CHD4/DHX9/HNRNPU/TAF1/TP53BP1/MGA	6
MF	GO:0001054	RNA polymerase I activity	2/190	12/17697	0.00705071	0.0607111	0.0519679	POLR1A/POLR1B	2
MF	GO:0042975	peroxisome proliferator activated receptor binding	2/190	12/17697	0.00705071	0.0607111	0.0519679	MED1/ASXL1	2
MF	GO:0003697	single-stranded DNA binding	5/190	113/17697	0.0074663	0.0607111	0.0519679	BRCA2/DHX9/HNRNPU/TWNK/MCM8	5
MF	GO:0001098	basal transcription machinery binding	4/190	72/17697	0.00750549	0.0607111	0.0519679	DHX9/HNRNPU/SCAF8/RPRD1B	4
MF	GO:0001099	basal RNA polymerase II transcription machinery binding	4/190	72/17697	0.00750549	0.0607111	0.0519679	DHX9/HNRNPU/SCAF8/RPRD1B	4
MF	GO:0016746	transferase activity, transferring acyl groups	8/190	264/17697	0.00781406	0.061833	0.0529282	BRCA2/HCFC1/TAF1/MCM3AP/AGPAT1/TAF5L/PHF20/GPAM	8
MF	GO:0140097	catalytic activity, acting on DNA	7/190	213/17697	0.00826008	0.0639717	0.0547588	CHD4/DHX9/TOP2A/RTEL1/INO80/TWNK/MCM8	7
MF	GO:0003725	double-stranded RNA binding	4/190	75/17697	0.00865045	0.0655993	0.0561521	ADAR/DHX9/HNRNPU/STAU1	4
MF	GO:0051539	4 iron, 4 sulfur cluster binding	3/190	41/17697	0.00962483	0.0714987	0.0612019	PPAT/CDK5RAP1/RTEL1	3
MF	GO:0030331	estrogen receptor binding	3/190	42/17697	0.0102846	0.0748721	0.0640895	MED1/SRC/NCOA6	3
MF	GO:0042809	vitamin D receptor binding	2/190	15/17697	0.0109826	0.0783856	0.067097	MED1/MED12	2
MF	GO:0001046	core promoter sequence-specific DNA binding	3/190	45/17697	0.0124186	0.0855992	0.0732718	MED1/REST/ZNF335	3
MF	GO:0016307	phosphatidylinositol phosphate kinase activity	2/190	16/17697	0.0124636	0.0855992	0.0732718	PIP5K1A/PIP4K2B	2
MF	GO:0017069	snRNA binding	3/190	47/17697	0.0139716	0.0941787	0.0806156	CCNT1/HNRNPU/SART3	3
KEGG	hsa03020	RNA polymerase	4/79	31/8076	0.000218348	0.0259835	0.0257421	POLR2B/POLR1A/POLR3E/POLR1B	4
