# Supplementary material for: Comprehensive Analysis of YTHDF1 Immune Infiltrates and ceRNA in Human Esophageal Carcinoma
Source: Front Genet. 2022 Mar 23;13:835265. doi: 10.3389/fgene.2022.835265 (PMC8983832; doi:10.3389/fgene.2022.835265)
Supplement: Supplementary file 2 [file Table1.XLSX]

## Sheet: Sheet1
Supplementary Table 1. YTHDF1 co-expressed genes
gene_name	gene_id	gene_biotype	cor_pearson	p_pearson
GMEB2	ENSG00000101216	protein_coding	0.745268	5.75932e-30
DIDO1	ENSG00000101191	protein_coding	0.735135	8.30244e-29
PRPF6	ENSG00000101161	protein_coding	0.733729	1.1907e-28
ARFGAP1	ENSG00000101199	protein_coding	0.728945	3.99258e-28
CSTF1	ENSG00000101138	protein_coding	0.711458	2.69432e-26
UCKL1	ENSG00000198276	protein_coding	0.711365	2.75349e-26
ZGPAT	ENSG00000197114	protein_coding	0.71076	3.16755e-26
TAF4	ENSG00000130699	protein_coding	0.690193	3.0165e-24
RPRD1B	ENSG00000101413	protein_coding	0.675335	6.44874e-23
MTG2	ENSG00000101181	protein_coding	0.668331	2.56979e-22
TTI1	ENSG00000101407	protein_coding	0.658967	1.54051e-21
GID8	ENSG00000101193	protein_coding	0.651141	6.55703e-21
ASXL1	ENSG00000171456	protein_coding	0.650091	7.93744e-21
RAE1	ENSG00000101146	protein_coding	0.642897	2.88165e-20
POFUT1	ENSG00000101346	protein_coding	0.642488	3.09776e-20
STAU1	ENSG00000124214	protein_coding	0.639997	4.79958e-20
PCMTD2	ENSG00000203880	protein_coding	0.637429	7.50579e-20
NCOA6	ENSG00000198646	protein_coding	0.637017	8.06076e-20
ADNP	ENSG00000101126	protein_coding	0.636119	9.4126e-20
SPATA2	ENSG00000158480	protein_coding	0.633728	1.41918e-19
MAPRE1	ENSG00000101367	protein_coding	0.632909	1.63238e-19
RBM12	ENSG00000244462	protein_coding	0.631382	2.11597e-19
ZSWIM1	ENSG00000168612	protein_coding	0.630142	2.60981e-19
AURKA	ENSG00000087586	protein_coding	0.629006	3.16031e-19
VAPB	ENSG00000124164	protein_coding	0.62391	7.38355e-19
KIF3B	ENSG00000101350	protein_coding	0.61982	1.4429e-18
CIAO1	ENSG00000144021	protein_coding	0.616678	2.39814e-18
NF1	ENSG00000196712	protein_coding	0.616032	2.66039e-18
MOCS3	ENSG00000124217	protein_coding	0.614963	3.15707e-18
RTEL1	ENSG00000258366	protein_coding	0.614612	3.33896e-18
UQCC1	ENSG00000101019	protein_coding	0.612823	4.43849e-18
HEATR1	ENSG00000119285	protein_coding	0.612143	4.94318e-18
URB2	ENSG00000135763	protein_coding	0.610695	6.21195e-18
LSM14B	ENSG00000149657	protein_coding	0.610508	6.39735e-18
EEF1AKNMT	ENSG00000010165	protein_coding	0.610395	6.51282e-18
HCFC1	ENSG00000172534	protein_coding	0.609364	7.65597e-18
RPN2	ENSG00000118705	protein_coding	0.609098	7.9816e-18
NCOA5	ENSG00000124160	protein_coding	0.608051	9.40037e-18
ARFGEF2	ENSG00000124198	protein_coding	0.607033	1.10148e-17
AAR2	ENSG00000131043	protein_coding	0.606093	1.27439e-17
RALGAPB	ENSG00000170471	protein_coding	0.604692	1.58239e-17
MRGBP	ENSG00000101189	protein_coding	0.601712	2.49888e-17
SNRNP200	ENSG00000144028	protein_coding	0.601572	2.55272e-17
PHF12	ENSG00000109118	protein_coding	0.596708	5.325e-17
TP53BP1	ENSG00000067369	protein_coding	0.593628	8.4286e-17
RTF2	ENSG00000022277	protein_coding	0.593159	9.0349e-17
DDX23	ENSG00000174243	protein_coding	0.589102	1.64039e-16
ISG20L2	ENSG00000143319	protein_coding	0.585013	2.96785e-16
UTP20	ENSG00000120800	protein_coding	0.584617	3.14157e-16
PIGT	ENSG00000124155	protein_coding	0.580525	5.63485e-16
ANAPC1	ENSG00000153107	protein_coding	0.579978	6.08814e-16
PDRG1	ENSG00000088356	protein_coding	0.579595	6.42688e-16
TP53RK	ENSG00000172315	protein_coding	0.578268	7.74909e-16
HMG20A	ENSG00000140382	protein_coding	0.577896	8.16514e-16
GOSR1	ENSG00000108587	protein_coding	0.577266	8.92035e-16
QTRT2	ENSG00000151576	protein_coding	0.576487	9.94797e-16
TAF5L	ENSG00000135801	protein_coding	0.573151	1.58187e-15
TGOLN2	ENSG00000152291	protein_coding	0.571985	1.8581e-15
DARS2	ENSG00000117593	protein_coding	0.571581	1.96435e-15
E2F1	ENSG00000101412	protein_coding	0.570668	2.2267e-15
NUFIP2	ENSG00000108256	protein_coding	0.569827	2.49837e-15
DHX9	ENSG00000135829	protein_coding	0.569595	2.57884e-15
DHX35	ENSG00000101452	protein_coding	0.567669	3.3519e-15
XPO1	ENSG00000082898	protein_coding	0.567597	3.3847e-15
TOMM34	ENSG00000025772	protein_coding	0.566786	3.77799e-15
TNRC18	ENSG00000182095	protein_coding	0.566562	3.89417e-15
RPAP1	ENSG00000103932	protein_coding	0.565301	4.61623e-15
UGGT1	ENSG00000136731	protein_coding	0.565157	4.70694e-15
SUZ12	ENSG00000178691	protein_coding	0.562939	6.33691e-15
NLK	ENSG00000087095	protein_coding	0.559181	1.04349e-14
STX16	ENSG00000124222	protein_coding	0.558887	1.08472e-14
RBBP5	ENSG00000117222	protein_coding	0.558834	1.0923e-14
PLAGL2	ENSG00000126003	protein_coding	0.558723	1.10849e-14
TPD52L2	ENSG00000101150	protein_coding	0.558469	1.1461e-14
RBM15	ENSG00000162775	protein_coding	0.55824	1.18109e-14
BRPF3	ENSG00000096070	protein_coding	0.556869	1.41378e-14
DNAJC14	ENSG00000135392	protein_coding	0.556784	1.42961e-14
WDR73	ENSG00000177082	protein_coding	0.555275	1.741e-14
TGFBRAP1	ENSG00000135966	protein_coding	0.554923	1.82251e-14
COG2	ENSG00000135775	protein_coding	0.554704	1.87509e-14
POLR2B	ENSG00000047315	protein_coding	0.554128	2.02055e-14
PTCD3	ENSG00000132300	protein_coding	0.55409	2.03065e-14
TASOR2	ENSG00000108021	protein_coding	0.553522	2.18558e-14
MED12	ENSG00000184634	protein_coding	0.553035	2.32772e-14
AHCTF1	ENSG00000153207	protein_coding	0.551485	2.84238e-14
SLC35C2	ENSG00000080189	protein_coding	0.551386	2.87878e-14
PDIA6	ENSG00000143870	protein_coding	0.551091	2.9899e-14
RNF41	ENSG00000181852	protein_coding	0.550861	3.07978e-14
SON	ENSG00000159140	protein_coding	0.550791	3.10749e-14
NUP98	ENSG00000110713	protein_coding	0.549213	3.80239e-14
HACD3	ENSG00000074696	protein_coding	0.548814	4.00093e-14
EARS2	ENSG00000103356	protein_coding	0.548279	4.28303e-14
OGFR	ENSG00000060491	protein_coding	0.548007	4.43358e-14
CTCF	ENSG00000102974	protein_coding	0.547742	4.58507e-14
GPAM	ENSG00000119927	protein_coding	0.547408	4.78374e-14
INO80	ENSG00000128908	protein_coding	0.546842	5.1393e-14
IWS1	ENSG00000163166	protein_coding	0.546574	5.3165e-14
DDX27	ENSG00000124228	protein_coding	0.546511	5.35953e-14
TRPC4AP	ENSG00000100991	protein_coding	0.545375	6.18503e-14
ADPGK	ENSG00000159322	protein_coding	0.544828	6.62601e-14
PPRC1	ENSG00000148840	protein_coding	0.544795	6.65379e-14
RBM14	ENSG00000239306	protein_coding	0.544339	7.04579e-14
ZSCAN29	ENSG00000140265	protein_coding	0.544166	7.20093e-14
CDK12	ENSG00000167258	protein_coding	0.543839	7.50203e-14
THADA	ENSG00000115970	protein_coding	0.542824	8.518e-14
TPX2	ENSG00000088325	protein_coding	0.542488	8.8829e-14
ZNF2	ENSG00000275111	protein_coding	0.541919	9.53574e-14
NEMP1	ENSG00000166881	protein_coding	0.541772	9.71159e-14
ZNF281	ENSG00000162702	protein_coding	0.541519	1.0022e-13
UBFD1	ENSG00000103353	protein_coding	0.541363	1.02183e-13
SEC23IP	ENSG00000107651	protein_coding	0.541131	1.05177e-13
ZNF689	ENSG00000156853	protein_coding	0.540908	1.08126e-13
SART3	ENSG00000075856	protein_coding	0.54058	1.12621e-13
TM9SF4	ENSG00000101337	protein_coding	0.540482	1.13995e-13
STARD7	ENSG00000084090	protein_coding	0.539836	1.23492e-13
PREPL	ENSG00000138078	protein_coding	0.539481	1.2903e-13
MCM8	ENSG00000125885	protein_coding	0.538944	1.37864e-13
MOGS	ENSG00000115275	protein_coding	0.53883	1.39808e-13
HNRNPLL	ENSG00000143889	protein_coding	0.538297	1.49309e-13
CDK5RAP1	ENSG00000101391	protein_coding	0.537977	1.55304e-13
C1orf112	ENSG00000000460	protein_coding	0.537186	1.71142e-13
TWNK	ENSG00000107815	protein_coding	0.537116	1.72602e-13
DCAF7	ENSG00000136485	protein_coding	0.535974	1.98478e-13
SYS1	ENSG00000204070	protein_coding	0.535473	2.11012e-13
SS18L1	ENSG00000184402	protein_coding	0.53523	2.17351e-13
NEK4	ENSG00000114904	protein_coding	0.534037	2.51252e-13
NELFCD	ENSG00000101158	protein_coding	0.533588	2.65332e-13
AHCY	ENSG00000101444	protein_coding	0.533066	2.82621e-13
ZNF652	ENSG00000198740	protein_coding	0.532962	2.86197e-13
PIGU	ENSG00000101464	protein_coding	0.53289	2.88719e-13
NOMO2	ENSG00000185164	protein_coding	0.531698	3.33344e-13
SMPD4	ENSG00000136699	protein_coding	0.531319	3.48925e-13
C20orf144	ENSG00000149609	protein_coding	0.530763	3.73035e-13
MED1	ENSG00000125686	protein_coding	0.53057	3.81761e-13
SCAF8	ENSG00000213079	protein_coding	0.530385	3.90299e-13
RTL6	ENSG00000188636	protein_coding	0.530224	3.97929e-13
INTS3	ENSG00000143624	protein_coding	0.530171	4.00471e-13
EML4	ENSG00000143924	protein_coding	0.529706	4.23406e-13
ZNF263	ENSG00000006194	protein_coding	0.529681	4.24629e-13
RNF114	ENSG00000124226	protein_coding	0.529629	4.2728e-13
HNRNPU	ENSG00000153187	protein_coding	0.529494	4.3424e-13
TAF1	ENSG00000147133	protein_coding	0.529333	4.42677e-13
SRC	ENSG00000197122	protein_coding	0.529269	4.46085e-13
ALS2	ENSG00000003393	protein_coding	0.528477	4.90319e-13
SLC25A44	ENSG00000160785	protein_coding	0.52827	5.02501e-13
GNS	ENSG00000135677	protein_coding	0.527821	5.30111e-13
STK36	ENSG00000163482	protein_coding	0.527226	5.68922e-13
ALMS1	ENSG00000116127	protein_coding	0.526993	5.84839e-13
C17orf113	ENSG00000267221	protein_coding	0.526673	6.07446e-13
KIF15	ENSG00000163808	protein_coding	0.526487	6.20966e-13
SAP130	ENSG00000136715	protein_coding	0.526389	6.28214e-13
MGA	ENSG00000174197	protein_coding	0.525728	6.7929e-13
REST	ENSG00000084093	protein_coding	0.525537	6.94789e-13
PPAT	ENSG00000128059	protein_coding	0.52508	7.33203e-13
SLC30A6	ENSG00000152683	protein_coding	0.524792	7.58513e-13
POLR3E	ENSG00000058600	protein_coding	0.524576	7.78066e-13
ZNF629	ENSG00000102870	protein_coding	0.524415	7.92962e-13
ATAD5	ENSG00000176208	protein_coding	0.524405	7.93839e-13
AGPAT1	ENSG00000204310	protein_coding	0.52385	8.47305e-13
BRCA2	ENSG00000139618	protein_coding	0.523554	8.77301e-13
ADAR	ENSG00000160710	protein_coding	0.523167	9.17985e-13
PHF20	ENSG00000025293	protein_coding	0.523052	9.3036e-13
SDAD1	ENSG00000198301	protein_coding	0.523003	9.35704e-13
ZNF275	ENSG00000063587	protein_coding	0.522874	9.50029e-13
PPP5C	ENSG00000011485	protein_coding	0.522679	9.7186e-13
MCM3AP	ENSG00000160294	protein_coding	0.521877	1.06722e-12
EDEM2	ENSG00000088298	protein_coding	0.521823	1.074e-12
TRIM32	ENSG00000119401	protein_coding	0.521771	1.08055e-12
CCNT1	ENSG00000129315	protein_coding	0.52171	1.08829e-12
ZNF335	ENSG00000198026	protein_coding	0.521526	1.11179e-12
TMEM182	ENSG00000170417	protein_coding	0.520822	1.20676e-12
INTS14	ENSG00000138614	protein_coding	0.520476	1.25618e-12
DDOST	ENSG00000244038	protein_coding	0.519792	1.35981e-12
PIP5K1A	ENSG00000143398	protein_coding	0.519723	1.37076e-12
ZFP64	ENSG00000020256	protein_coding	0.518834	1.51911e-12
CENPO	ENSG00000138092	protein_coding	0.518517	1.57563e-12
POLR1A	ENSG00000068654	protein_coding	0.518052	1.66252e-12
CNNM3	ENSG00000168763	protein_coding	0.517636	1.74394e-12
CHD4	ENSG00000111642	protein_coding	0.517533	1.76474e-12
TFB2M	ENSG00000162851	protein_coding	0.51746	1.7796e-12
RIF1	ENSG00000080345	protein_coding	0.517309	1.81068e-12
TM9SF1	ENSG00000100926	protein_coding	0.517057	1.86388e-12
SRSF1	ENSG00000136450	protein_coding	0.516356	2.0199e-12
PHOSPHO2	ENSG00000144362	protein_coding	0.515854	2.1392e-12
SENP1	ENSG00000079387	protein_coding	0.515831	2.145e-12
GON4L	ENSG00000116580	protein_coding	0.515792	2.1545e-12
ZNF217	ENSG00000171940	protein_coding	0.515745	2.16598e-12
MCFD2	ENSG00000180398	protein_coding	0.515279	2.28451e-12
TOP2A	ENSG00000131747	protein_coding	0.515201	2.30481e-12
ZNF142	ENSG00000115568	protein_coding	0.515181	2.31018e-12
TAOK2	ENSG00000149930	protein_coding	0.515105	2.3304e-12
POLR1B	ENSG00000125630	protein_coding	0.514948	2.37249e-12
LRP6	ENSG00000070018	protein_coding	0.514804	2.41166e-12
BRCA1	ENSG00000012048	protein_coding	0.514722	2.43428e-12
DSN1	ENSG00000149636	protein_coding	0.514017	2.6375e-12
PRELID3B	ENSG00000101166	protein_coding	0.513269	2.87124e-12
XPO4	ENSG00000132953	protein_coding	0.512836	3.01564e-12
UTP25	ENSG00000117597	protein_coding	0.512642	3.08262e-12
PIP4K2B	ENSG00000276293	protein_coding	0.512488	3.13678e-12
TRAF4	ENSG00000076604	protein_coding	0.512103	3.276e-12
IPO9	ENSG00000198700	protein_coding	0.511439	3.53086e-12
FUBP1	ENSG00000162613	protein_coding	0.511363	3.56123e-12
FBXL14	ENSG00000171823	protein_coding	0.510701	3.83695e-12
PIKFYVE	ENSG00000115020	protein_coding	0.510619	3.87209e-12
RRN3	ENSG00000085721	protein_coding	0.510535	3.9089e-12
TTC26	ENSG00000105948	protein_coding	0.510451	3.94602e-12
IFT52	ENSG00000101052	protein_coding	0.510305	4.01154e-12
POGZ	ENSG00000143442	protein_coding	0.510203	4.05741e-12
RALY	ENSG00000125970	protein_coding	0.510046	4.12972e-12
GOSR2	ENSG00000108433	protein_coding	0.509987	4.15718e-12
LRPPRC	ENSG00000138095	protein_coding	0.509984	4.15866e-12
PFAS	ENSG00000178921	protein_coding	0.509557	4.36208e-12
M6PR	ENSG00000003056	protein_coding	0.509432	4.42375e-12
KLHL23	ENSG00000213160	protein_coding	0.509358	4.46072e-12
ZNF768	ENSG00000169957	protein_coding	0.509235	4.5225e-12
TRPM7	ENSG00000092439	protein_coding	0.508925	4.68215e-12
BFAR	ENSG00000103429	protein_coding	0.50892	4.68451e-12
TTC31	ENSG00000115282	protein_coding	0.508699	4.80172e-12
CERS2	ENSG00000143418	protein_coding	0.508661	4.82207e-12
ZNF384	ENSG00000126746	protein_coding	0.508512	4.9028e-12
MAT2A	ENSG00000168906	protein_coding	0.508437	4.94416e-12
ZNF48	ENSG00000180035	protein_coding	0.508387	4.97176e-12
ITCH	ENSG00000078747	protein_coding	0.507485	5.49715e-12
POFUT2	ENSG00000186866	protein_coding	0.507477	5.50212e-12
SPNS1	ENSG00000169682	protein_coding	0.507383	5.56029e-12
PSMA7	ENSG00000101182	protein_coding	0.507365	5.57138e-12
PLEKHB2	ENSG00000115762	protein_coding	0.507316	5.60184e-12
TBC1D24	ENSG00000162065	protein_coding	0.50692	5.85347e-12
MTMR4	ENSG00000108389	protein_coding	0.506559	6.09291e-12
RAB5C	ENSG00000108774	protein_coding	0.506453	6.16495e-12
RBMX	ENSG00000147274	protein_coding	0.506327	6.25149e-12
HASPIN	ENSG00000177602	protein_coding	0.506323	6.25487e-12
DDX42	ENSG00000198231	protein_coding	0.506047	6.44903e-12
ZBTB2	ENSG00000181472	protein_coding	0.505975	6.50032e-12
GTF3C4	ENSG00000125484	protein_coding	0.50587	6.57608e-12
INCA1	ENSG00000196388	protein_coding	0.505614	6.7651e-12
SMARCA5	ENSG00000153147	protein_coding	0.505425	6.90795e-12
ROCK2	ENSG00000134318	protein_coding	0.505424	6.90903e-12
GSTCD	ENSG00000138780	protein_coding	0.505367	6.95258e-12
DAG1	ENSG00000173402	protein_coding	0.504895	7.32432e-12
FGFRL1	ENSG00000127418	protein_coding	0.504799	7.40268e-12
MIS12	ENSG00000167842	protein_coding	0.504617	7.55208e-12
TMEM39A	ENSG00000176142	protein_coding	0.504357	7.77202e-12
BCORL1	ENSG00000085185	protein_coding	0.504024	8.06164e-12
C2orf49	ENSG00000135974	protein_coding	0.503977	8.10394e-12
TMEM184C	ENSG00000164168	protein_coding	0.503973	8.10695e-12
DDB1	ENSG00000167986	protein_coding	0.503803	8.26004e-12
COX15	ENSG00000014919	protein_coding	0.503668	8.38356e-12
GTSE1	ENSG00000075218	protein_coding	0.503365	8.66734e-12
PRDX3	ENSG00000165672	protein_coding	0.502596	9.42989e-12
RUSF1	ENSG00000140688	protein_coding	0.502449	9.58315e-12
BCL9	ENSG00000116128	protein_coding	0.502176	9.87331e-12
BUB1	ENSG00000169679	protein_coding	0.501583	1.05339e-11
AP2B1	ENSG00000006125	protein_coding	0.501498	1.06316e-11
ORC2	ENSG00000115942	protein_coding	0.501483	1.06491e-11
POLR2D	ENSG00000144231	protein_coding	0.501156	1.10356e-11
SMG7	ENSG00000116698	protein_coding	0.501072	1.11376e-11
SMCR8	ENSG00000176994	protein_coding	0.500624	1.16948e-11
ATP6V0A2	ENSG00000185344	protein_coding	0.500586	1.17427e-11
ANP32A	ENSG00000140350	protein_coding	0.500579	1.17514e-11
PNPT1	ENSG00000138035	protein_coding	0.50033	1.20742e-11
KNL1	ENSG00000137812	protein_coding	0.500276	1.21455e-11
FKTN	ENSG00000106692	protein_coding	0.500273	1.21487e-11
TTLL4	ENSG00000135912	protein_coding	0.499541	1.31541e-11
CCP110	ENSG00000103540	protein_coding	0.499303	1.34981e-11
PARP1	ENSG00000143799	protein_coding	0.499295	1.351e-11
NAIF1	ENSG00000171169	protein_coding	0.499227	1.36098e-11
BPTF	ENSG00000171634	protein_coding	0.499172	1.36903e-11
AL121845.3	ENSG00000273154	protein_coding	0.499122	1.37653e-11
CHAMP1	ENSG00000198824	protein_coding	0.498725	1.43687e-11
RAB3GAP2	ENSG00000118873	protein_coding	0.498698	1.44114e-11
ICE2	ENSG00000128915	protein_coding	0.498565	1.46192e-11
GANAB	ENSG00000089597	protein_coding	0.49852	1.46914e-11
ZNF670	ENSG00000277462	protein_coding	0.498323	1.5007e-11
NUP133	ENSG00000069248	protein_coding	0.49806	1.54383e-11
MTR	ENSG00000116984	protein_coding	0.498051	1.54542e-11
PDS5B	ENSG00000083642	protein_coding	0.497986	1.55622e-11
SYMPK	ENSG00000125755	protein_coding	0.497713	1.60279e-11
ASB7	ENSG00000183475	protein_coding	0.497651	1.61359e-11
PXMP4	ENSG00000101417	protein_coding	0.497587	1.62474e-11
SRSF6	ENSG00000124193	protein_coding	0.497488	1.642e-11
VPS54	ENSG00000143952	protein_coding	0.497198	1.69419e-11
TMEM248	ENSG00000106609	protein_coding	0.496952	1.7396e-11
RARA	ENSG00000131759	protein_coding	0.496875	1.75404e-11
NOLC1	ENSG00000166197	protein_coding	0.496774	1.77325e-11
PARG	ENSG00000227345	protein_coding	0.496592	1.80819e-11
CDK2	ENSG00000123374	protein_coding	0.496554	1.81561e-11
BIRC6	ENSG00000115760	protein_coding	0.49641	1.84388e-11
FASTKD2	ENSG00000118246	protein_coding	0.496254	1.87501e-11
UHMK1	ENSG00000152332	protein_coding	0.495863	1.95527e-11
OSBP	ENSG00000110048	protein_coding	0.495825	1.96327e-11
IMMT	ENSG00000132305	protein_coding	0.495659	1.9985e-11
ST3GAL2	ENSG00000157350	protein_coding	0.495653	1.99964e-11
PLEKHA3	ENSG00000116095	protein_coding	0.49562	2.00679e-11
DHX30	ENSG00000132153	protein_coding	0.495256	2.08655e-11
DNAJC10	ENSG00000077232	protein_coding	0.495121	2.11692e-11
COPA	ENSG00000122218	protein_coding	0.495101	2.12136e-11
SUSD1	ENSG00000106868	protein_coding	0.494861	2.1765e-11
POLR3A	ENSG00000148606	protein_coding	0.494843	2.18056e-11
KAT2A	ENSG00000108773	protein_coding	0.494831	2.1834e-11
ZNF496	ENSG00000162714	protein_coding	0.494319	2.30598e-11
TBCD	ENSG00000141556	protein_coding	0.494232	2.32748e-11
MARS1	ENSG00000166986	protein_coding	0.494076	2.36638e-11
UBR1	ENSG00000159459	protein_coding	0.493743	2.45181e-11
LAMA5	ENSG00000130702	protein_coding	0.493606	2.48798e-11
ANKRD52	ENSG00000139645	protein_coding	0.493587	2.49303e-11
DCAF1	ENSG00000145041	protein_coding	0.493518	2.51133e-11
CPD	ENSG00000108582	protein_coding	0.493407	2.54095e-11
GXYLT1	ENSG00000151233	protein_coding	0.493041	2.64178e-11
FAF2	ENSG00000113194	protein_coding	0.492821	2.70409e-11
SPAG5	ENSG00000076382	protein_coding	0.492759	2.72208e-11
SHLD2	ENSG00000122376	protein_coding	0.492749	2.72491e-11
SMG8	ENSG00000167447	protein_coding	0.492706	2.73742e-11
SPRED2	ENSG00000198369	protein_coding	0.492588	2.7717e-11
LARS2	ENSG00000011376	protein_coding	0.492553	2.78215e-11
NEK6	ENSG00000119408	protein_coding	0.492526	2.79019e-11
ALG11	ENSG00000253710	protein_coding	0.492366	2.83779e-11
TASOR	ENSG00000163946	protein_coding	0.492244	2.87477e-11
SETD1A	ENSG00000099381	protein_coding	0.491985	2.95475e-11
HYOU1	ENSG00000149428	protein_coding	0.491637	3.06523e-11
WDR90	ENSG00000161996	protein_coding	0.491438	3.1304e-11
G3BP2	ENSG00000138757	protein_coding	0.491355	3.15812e-11
KAT7	ENSG00000136504	protein_coding	0.491317	3.17063e-11
PHLPP2	ENSG00000040199	protein_coding	0.49075	3.36605e-11
SEC16A	ENSG00000148396	protein_coding	0.490623	3.41143e-11
GEMIN5	ENSG00000082516	protein_coding	0.490446	3.4755e-11
CPSF6	ENSG00000111605	protein_coding	0.490345	3.51281e-11
CSNK1D	ENSG00000141551	protein_coding	0.4903	3.52942e-11
ASXL2	ENSG00000143970	protein_coding	0.490038	3.62811e-11
DCLRE1A	ENSG00000198924	protein_coding	0.489942	3.66483e-11
ZNF664	ENSG00000179195	protein_coding	0.489836	3.70579e-11
ZMYM3	ENSG00000147130	protein_coding	0.489799	3.7204e-11
KMT2D	ENSG00000167548	protein_coding	0.489635	3.78503e-11
CALM2	ENSG00000143933	protein_coding	0.48947	3.85128e-11
HIBADH	ENSG00000106049	protein_coding	0.489431	3.86672e-11
ZDHHC7	ENSG00000153786	protein_coding	0.489096	4.00524e-11
MBTPS2	ENSG00000012174	protein_coding	0.48888	4.09667e-11
SGO1	ENSG00000129810	protein_coding	0.488871	4.10059e-11
WAPL	ENSG00000062650	protein_coding	0.488578	4.22836e-11
ZNF774	ENSG00000196391	protein_coding	0.488459	4.28148e-11
NBR1	ENSG00000188554	protein_coding	0.488415	4.301e-11
RBM10	ENSG00000182872	protein_coding	0.487864	4.55625e-11
ATF6	ENSG00000118217	protein_coding	0.487774	4.59923e-11
ZNF592	ENSG00000166716	protein_coding	0.487643	4.66234e-11
CENPL	ENSG00000120334	protein_coding	0.487632	4.66782e-11
VPS39	ENSG00000166887	protein_coding	0.487452	4.75589e-11
SIN3A	ENSG00000169375	protein_coding	0.487406	4.77885e-11
DNAJC5	ENSG00000101152	protein_coding	0.487339	4.81265e-11
TRMT61B	ENSG00000171103	protein_coding	0.487201	4.88204e-11
SELENON	ENSG00000162430	protein_coding	0.48717	4.8979e-11
IVD	ENSG00000128928	protein_coding	0.487154	4.90609e-11
EDRF1	ENSG00000107938	protein_coding	0.487046	4.96186e-11
B4GALT5	ENSG00000158470	protein_coding	0.487041	4.96398e-11
GNPAT	ENSG00000116906	protein_coding	0.486924	5.02499e-11
KLHL11	ENSG00000178502	protein_coding	0.486355	5.33126e-11
SRCAP	ENSG00000080603	protein_coding	0.486335	5.34235e-11
ZC3H4	ENSG00000130749	protein_coding	0.486335	5.34258e-11
PHF6	ENSG00000156531	protein_coding	0.48623	5.40101e-11
TMEM170A	ENSG00000166822	protein_coding	0.486207	5.41365e-11
TSN	ENSG00000211460	protein_coding	0.486174	5.43263e-11
CASC3	ENSG00000108349	protein_coding	0.485943	5.56454e-11
ZNF678	ENSG00000181450	protein_coding	0.485814	5.63942e-11
TIGD4	ENSG00000169989	protein_coding	0.485651	5.73507e-11
ERCC3	ENSG00000163161	protein_coding	0.485601	5.76492e-11
NCSTN	ENSG00000162736	protein_coding	0.485549	5.7965e-11
ASH1L	ENSG00000116539	protein_coding	0.485489	5.83248e-11
PIGM	ENSG00000143315	protein_coding	0.485412	5.87924e-11
RAD18	ENSG00000070950	protein_coding	0.485292	5.95234e-11
SPRED1	ENSG00000166068	protein_coding	0.485268	5.96751e-11
EIF2S2	ENSG00000125977	protein_coding	0.485217	5.99916e-11
HELZ	ENSG00000198265	protein_coding	0.485195	6.01241e-11
PATZ1	ENSG00000100105	protein_coding	0.48511	6.06596e-11
ELK1	ENSG00000126767	protein_coding	0.484953	6.16513e-11
CAD	ENSG00000084774	protein_coding	0.484918	6.18725e-11
DENND4B	ENSG00000198837	protein_coding	0.484861	6.22431e-11
TRIM27	ENSG00000204713	protein_coding	0.484526	6.44321e-11
TFAM	ENSG00000108064	protein_coding	0.484496	6.46314e-11
DPP8	ENSG00000074603	protein_coding	0.484291	6.60166e-11
TRIM37	ENSG00000108395	protein_coding	0.484179	6.67794e-11
E2F6	ENSG00000169016	protein_coding	0.484063	6.75855e-11
TUBGCP4	ENSG00000137822	protein_coding	0.483795	6.9476e-11
SLC39A1	ENSG00000143570	protein_coding	0.48355	7.12568e-11
AMMECR1L	ENSG00000144233	protein_coding	0.483427	7.21637e-11
ZNF687	ENSG00000143373	protein_coding	0.483332	7.28701e-11
ZCCHC3	ENSG00000247315	protein_coding	0.483299	7.31173e-11
WDR33	ENSG00000136709	protein_coding	0.483225	7.36794e-11
GART	ENSG00000159131	protein_coding	0.483044	7.50591e-11
URB1	ENSG00000142207	protein_coding	0.482764	7.72509e-11
IREB2	ENSG00000136381	protein_coding	0.482761	7.72726e-11
NHLRC2	ENSG00000196865	protein_coding	0.482666	7.80365e-11
YY1	ENSG00000100811	protein_coding	0.482574	7.87774e-11
ORC4	ENSG00000115947	protein_coding	0.482504	7.9344e-11
STK4	ENSG00000101109	protein_coding	0.4825	7.93752e-11
FAM168B	ENSG00000152102	protein_coding	0.482357	8.05499e-11
IQGAP3	ENSG00000183856	protein_coding	0.482351	8.05957e-11
TMEM106C	ENSG00000134291	protein_coding	0.482333	8.07455e-11
MIEF1	ENSG00000100335	protein_coding	0.482134	8.24088e-11
GGCX	ENSG00000115486	protein_coding	0.482066	8.2987e-11
POLA1	ENSG00000101868	protein_coding	0.481881	8.45697e-11
NDC1	ENSG00000058804	protein_coding	0.481641	8.6672e-11
RUNDC1	ENSG00000198863	protein_coding	0.481635	8.67317e-11
MSL1	ENSG00000188895	protein_coding	0.48121	9.05831e-11
GRWD1	ENSG00000105447	protein_coding	0.481108	9.15318e-11
PTPN11	ENSG00000179295	protein_coding	0.481007	9.24789e-11
ZNF526	ENSG00000167625	protein_coding	0.480995	9.25884e-11
TXLNG	ENSG00000086712	protein_coding	0.480936	9.31508e-11
ZNF805	ENSG00000204524	protein_coding	0.480908	9.34215e-11
MCMBP	ENSG00000197771	protein_coding	0.480902	9.34805e-11
HSP90B1	ENSG00000166598	protein_coding	0.480858	9.38939e-11
KDM3B	ENSG00000120733	protein_coding	0.480735	9.50864e-11
EIF2AK4	ENSG00000128829	protein_coding	0.480696	9.54566e-11
PAPOLA	ENSG00000090060	protein_coding	0.480671	9.57097e-11
ALDH18A1	ENSG00000059573	protein_coding	0.480386	9.85275e-11
C7orf26	ENSG00000146576	protein_coding	0.480158	1.00845e-10
SLC37A3	ENSG00000157800	protein_coding	0.480059	1.01866e-10
PYGO2	ENSG00000163348	protein_coding	0.48003	1.02165e-10
BAHD1	ENSG00000140320	protein_coding	0.480004	1.02438e-10
TNRC6A	ENSG00000090905	protein_coding	0.479564	1.07122e-10
USP24	ENSG00000162402	protein_coding	0.479399	1.08933e-10
ARHGEF11	ENSG00000132694	protein_coding	0.479227	1.10858e-10
SRRM2	ENSG00000167978	protein_coding	0.47912	1.12059e-10
QRICH1	ENSG00000198218	protein_coding	0.479023	1.13176e-10
NUP43	ENSG00000120253	protein_coding	0.478985	1.1361e-10
WAC	ENSG00000095787	protein_coding	0.478873	1.14909e-10
EPRS1	ENSG00000136628	protein_coding	0.478864	1.15018e-10
PABPC1L	ENSG00000101104	protein_coding	0.478823	1.15497e-10
MPHOSPH9	ENSG00000051825	protein_coding	0.478683	1.17145e-10
SNAP23	ENSG00000092531	protein_coding	0.47858	1.18375e-10
SLC24A1	ENSG00000074621	protein_coding	0.478505	1.1927e-10
ZNF316	ENSG00000205903	protein_coding	0.478438	1.20086e-10
ZBTB26	ENSG00000171448	protein_coding	0.478398	1.20577e-10
TRAM2	ENSG00000065308	protein_coding	0.478357	1.21078e-10
SF3B3	ENSG00000189091	protein_coding	0.477925	1.2648e-10
USP37	ENSG00000135913	protein_coding	0.477886	1.26981e-10
NCAPD3	ENSG00000151503	protein_coding	0.477569	1.31111e-10
CTNNBL1	ENSG00000132792	protein_coding	0.47731	1.34593e-10
MRPL45	ENSG00000278845	protein_coding	0.477262	1.35239e-10
ATXN1L	ENSG00000224470	protein_coding	0.477122	1.37171e-10
COX11	ENSG00000166260	protein_coding	0.47708	1.37743e-10
NAF1	ENSG00000145414	protein_coding	0.477046	1.38223e-10
FAM199X	ENSG00000123575	protein_coding	0.477031	1.38423e-10
TFCP2	ENSG00000135457	protein_coding	0.476818	1.41436e-10
GLB1L	ENSG00000163521	protein_coding	0.476699	1.43139e-10
SH3BP4	ENSG00000130147	protein_coding	0.476685	1.4334e-10
GOLM2	ENSG00000166734	protein_coding	0.47666	1.43707e-10
SLC39A9	ENSG00000029364	protein_coding	0.476603	1.44529e-10
USP8	ENSG00000138592	protein_coding	0.476474	1.4641e-10
PMS1	ENSG00000064933	protein_coding	0.476427	1.47117e-10
HNRNPF	ENSG00000169813	protein_coding	0.47629	1.49149e-10
TMPO	ENSG00000120802	protein_coding	0.476284	1.49235e-10
SUPT7L	ENSG00000119760	protein_coding	0.476066	1.52544e-10
IARS2	ENSG00000067704	protein_coding	0.475859	1.55754e-10
MLEC	ENSG00000110917	protein_coding	0.475796	1.56748e-10
DDX31	ENSG00000125485	protein_coding	0.475753	1.57419e-10
CELF1	ENSG00000149187	protein_coding	0.475552	1.60623e-10
CREB3L4	ENSG00000143578	protein_coding	0.475523	1.61101e-10
HNRNPL	ENSG00000104824	protein_coding	0.47533	1.6425e-10
NAT10	ENSG00000135372	protein_coding	0.475278	1.65097e-10
TADA2A	ENSG00000276234	protein_coding	0.47517	1.66895e-10
MAN2A2	ENSG00000196547	protein_coding	0.475165	1.66978e-10
TGIF2	ENSG00000118707	protein_coding	0.475141	1.67383e-10
POM121	ENSG00000196313	protein_coding	0.475079	1.68432e-10
MAGT1	ENSG00000102158	protein_coding	0.475004	1.69703e-10
BMS1	ENSG00000165733	protein_coding	0.474902	1.71434e-10
ZNF551	ENSG00000204519	protein_coding	0.474897	1.7152e-10
LBX2	ENSG00000179528	protein_coding	0.474463	1.79138e-10
KLHL8	ENSG00000145332	protein_coding	0.474429	1.79749e-10
EDC4	ENSG00000038358	protein_coding	0.474374	1.80734e-10
SNX4	ENSG00000114520	protein_coding	0.474244	1.83105e-10
EXOC8	ENSG00000116903	protein_coding	0.474135	1.851e-10
SNAPC4	ENSG00000165684	protein_coding	0.47406	1.86496e-10
TCTN3	ENSG00000119977	protein_coding	0.474031	1.87029e-10
NCBP3	ENSG00000074356	protein_coding	0.4739	1.89493e-10
SMARCC2	ENSG00000139613	protein_coding	0.473866	1.90151e-10
CEP135	ENSG00000174799	protein_coding	0.473792	1.91545e-10
SLC35B2	ENSG00000157593	protein_coding	0.473698	1.93357e-10
TSR1	ENSG00000167721	protein_coding	0.473414	1.9891e-10
SLC5A6	ENSG00000138074	protein_coding	0.473355	2.0009e-10
APMAP	ENSG00000101474	protein_coding	0.473349	2.00191e-10
SLC46A1	ENSG00000076351	protein_coding	0.473315	2.00889e-10
CCDC32	ENSG00000128891	protein_coding	0.473283	2.01522e-10
BLM	ENSG00000197299	protein_coding	0.473205	2.03086e-10
ACTR5	ENSG00000101442	protein_coding	0.473161	2.03982e-10
CHERP	ENSG00000085872	protein_coding	0.473086	2.05509e-10
KLHL12	ENSG00000117153	protein_coding	0.473046	2.06336e-10
ZNF609	ENSG00000180357	protein_coding	0.472972	2.0786e-10
SF1	ENSG00000168066	protein_coding	0.472796	2.1152e-10
AADAT	ENSG00000109576	protein_coding	0.472677	2.14049e-10
GTF2H2C	ENSG00000183474	protein_coding	0.472617	2.15318e-10
TEFM	ENSG00000172171	protein_coding	0.472278	2.22688e-10
STIL	ENSG00000123473	protein_coding	0.472274	2.22777e-10
MMGT1	ENSG00000169446	protein_coding	0.472161	2.25297e-10
PRKDC	ENSG00000253729	protein_coding	0.472125	2.26113e-10
INTS2	ENSG00000108506	protein_coding	0.47202	2.28479e-10
SLF2	ENSG00000119906	protein_coding	0.471976	2.29474e-10
LBR	ENSG00000143815	protein_coding	0.471966	2.29696e-10
ZFR	ENSG00000056097	protein_coding	0.471951	2.30041e-10
GATC	ENSG00000257218	protein_coding	0.471951	2.30053e-10
PUS7L	ENSG00000129317	protein_coding	0.471819	2.33062e-10
ABI2	ENSG00000138443	protein_coding	0.471739	2.34934e-10
MKI67	ENSG00000148773	protein_coding	0.471733	2.35079e-10
YME1L1	ENSG00000136758	protein_coding	0.471706	2.3569e-10
EXO1	ENSG00000174371	protein_coding	0.471693	2.36012e-10
SMG5	ENSG00000198952	protein_coding	0.471626	2.37564e-10
IFT122	ENSG00000163913	protein_coding	0.471604	2.38091e-10
PRRC2A	ENSG00000204469	protein_coding	0.47146	2.41509e-10
TTC21B	ENSG00000123607	protein_coding	0.471309	2.45154e-10
PDIA4	ENSG00000155660	protein_coding	0.47127	2.46107e-10
CABIN1	ENSG00000099991	protein_coding	0.471127	2.49612e-10
ZNF644	ENSG00000122482	protein_coding	0.470849	2.56562e-10
SNX27	ENSG00000143376	protein_coding	0.470849	2.56563e-10
PRPF40A	ENSG00000196504	protein_coding	0.470818	2.57355e-10
METTL2A	ENSG00000087995	protein_coding	0.470693	2.60532e-10
NECAB3	ENSG00000125967	protein_coding	0.470636	2.62006e-10
PRC1	ENSG00000198901	protein_coding	0.47055	2.64249e-10
FAN1	ENSG00000198690	protein_coding	0.47018	2.74065e-10
PIK3C2A	ENSG00000011405	protein_coding	0.469973	2.79731e-10
KBTBD4	ENSG00000123444	protein_coding	0.469925	2.81042e-10
MED13	ENSG00000108510	protein_coding	0.469882	2.82247e-10
TPR	ENSG00000047410	protein_coding	0.469861	2.82814e-10
TCTN2	ENSG00000168778	protein_coding	0.469739	2.86227e-10
RBM12B	ENSG00000183808	protein_coding	0.469728	2.86557e-10
CYB5RL	ENSG00000215883	protein_coding	0.469667	2.88272e-10
DHX57	ENSG00000163214	protein_coding	0.469571	2.91006e-10
LMBR1	ENSG00000105983	protein_coding	0.469423	2.9527e-10
CENPI	ENSG00000102384	protein_coding	0.469375	2.96686e-10
KIF4A	ENSG00000090889	protein_coding	0.469358	2.97175e-10
MORC2	ENSG00000133422	protein_coding	0.46922	3.01248e-10
EFTUD2	ENSG00000108883	protein_coding	0.469219	3.01264e-10
GNPDA1	ENSG00000113552	protein_coding	0.469057	3.06097e-10
CNOT9	ENSG00000144580	protein_coding	0.46905	3.06305e-10
RNF25	ENSG00000163481	protein_coding	0.468928	3.1001e-10
CCDC134	ENSG00000100147	protein_coding	0.468865	3.1192e-10
KIF14	ENSG00000118193	protein_coding	0.468723	3.163e-10
TIMM10B	ENSG00000132286	protein_coding	0.468676	3.17755e-10
USP34	ENSG00000115464	protein_coding	0.468596	3.20265e-10
GFM1	ENSG00000168827	protein_coding	0.468581	3.2074e-10
SLC39A14	ENSG00000104635	protein_coding	0.468545	3.21868e-10
CEBPZ	ENSG00000115816	protein_coding	0.468439	3.25236e-10
USP36	ENSG00000055483	protein_coding	0.468373	3.27361e-10
NOL11	ENSG00000130935	protein_coding	0.468354	3.27948e-10
TIMELESS	ENSG00000111602	protein_coding	0.468262	3.30932e-10
NBAS	ENSG00000151779	protein_coding	0.468082	3.36817e-10
COG7	ENSG00000168434	protein_coding	0.467995	3.39689e-10
ZNF865	ENSG00000261221	protein_coding	0.46799	3.39864e-10
SPHK2	ENSG00000063176	protein_coding	0.467942	3.41452e-10
L3MBTL2	ENSG00000100395	protein_coding	0.46787	3.43876e-10
ZC3H7A	ENSG00000122299	protein_coding	0.467796	3.46395e-10
ANGEL2	ENSG00000174606	protein_coding	0.467775	3.47106e-10
UTP6	ENSG00000108651	protein_coding	0.46776	3.47593e-10
ADAL	ENSG00000168803	protein_coding	0.467735	3.48451e-10
NOL4L	ENSG00000197183	protein_coding	0.46772	3.48962e-10
MLYCD	ENSG00000103150	protein_coding	0.467421	3.59323e-10
ACOT8	ENSG00000101473	protein_coding	0.467308	3.63322e-10
MED22	ENSG00000148297	protein_coding	0.467247	3.65487e-10
MCCC2	ENSG00000131844	protein_coding	0.467164	3.6845e-10
DDX19A	ENSG00000168872	protein_coding	0.467163	3.68501e-10
RLIM	ENSG00000131263	protein_coding	0.467163	3.68505e-10
PGRMC1	ENSG00000101856	protein_coding	0.467085	3.71291e-10
ZNF106	ENSG00000103994	protein_coding	0.467001	3.74355e-10
GCN1	ENSG00000089154	protein_coding	0.46695	3.76229e-10
FOXM1	ENSG00000111206	protein_coding	0.466898	3.78144e-10
NVL	ENSG00000143748	protein_coding	0.466755	3.83467e-10
RPGRIP1L	ENSG00000103494	protein_coding	0.466718	3.84849e-10
NONO	ENSG00000147140	protein_coding	0.466639	3.87818e-10
ADD3	ENSG00000148700	protein_coding	0.466383	3.97615e-10
PSME3	ENSG00000131467	protein_coding	0.466359	3.98532e-10
PIK3R4	ENSG00000196455	protein_coding	0.466357	3.98604e-10
EP400	ENSG00000183495	protein_coding	0.466305	4.00656e-10
TOPBP1	ENSG00000163781	protein_coding	0.466278	4.01696e-10
CLTC	ENSG00000141367	protein_coding	0.465981	4.13496e-10
VEZF1	ENSG00000136451	protein_coding	0.465883	4.17449e-10
WDR5B	ENSG00000196981	protein_coding	0.465877	4.17689e-10
MDC1	ENSG00000137337	protein_coding	0.465864	4.18192e-10
R3HDM1	ENSG00000048991	protein_coding	0.465846	4.18939e-10
TCF12	ENSG00000140262	protein_coding	0.465773	4.21914e-10
FITM2	ENSG00000197296	protein_coding	0.465732	4.23629e-10
LARP4	ENSG00000161813	protein_coding	0.465425	4.36423e-10
NEK2	ENSG00000117650	protein_coding	0.465369	4.38812e-10
BECN1	ENSG00000126581	protein_coding	0.465357	4.39324e-10
CCNF	ENSG00000162063	protein_coding	0.465238	4.44445e-10
SUPT16H	ENSG00000092201	protein_coding	0.465166	4.47537e-10
CALM3	ENSG00000160014	protein_coding	0.465136	4.48848e-10
CDC14B	ENSG00000081377	protein_coding	0.465067	4.51872e-10
UBE2Q1	ENSG00000160714	protein_coding	0.465011	4.54307e-10
MED29	ENSG00000063322	protein_coding	0.464892	4.59586e-10
MGRN1	ENSG00000102858	protein_coding	0.464839	4.61971e-10
NUP160	ENSG00000030066	protein_coding	0.464812	4.63188e-10
CHD6	ENSG00000124177	protein_coding	0.464557	4.74765e-10
PPP1R15B	ENSG00000158615	protein_coding	0.464463	4.79118e-10
C17orf80	ENSG00000141219	protein_coding	0.464452	4.79597e-10
PRRC2C	ENSG00000117523	protein_coding	0.464387	4.82618e-10
ZNF35	ENSG00000169981	protein_coding	0.464359	4.83963e-10
HUWE1	ENSG00000086758	protein_coding	0.46418	4.92392e-10
RANBP2	ENSG00000153201	protein_coding	0.46418	4.92412e-10
SOCS7	ENSG00000274211	protein_coding	0.464161	4.93301e-10
PPP4R3B	ENSG00000275052	protein_coding	0.46408	4.97175e-10
DNAL1	ENSG00000119661	protein_coding	0.46404	4.99108e-10
ZSWIM3	ENSG00000132801	protein_coding	0.463886	5.06596e-10
C1orf131	ENSG00000143633	protein_coding	0.463782	5.11727e-10
RCBTB1	ENSG00000136144	protein_coding	0.463705	5.15526e-10
CSNK2A1	ENSG00000101266	protein_coding	0.463694	5.16078e-10
RRP1B	ENSG00000160208	protein_coding	0.463599	5.20824e-10
TIMM23B	ENSG00000204152	protein_coding	0.463536	5.23981e-10
RNF216	ENSG00000011275	protein_coding	0.463494	5.26149e-10
TARS2	ENSG00000143374	protein_coding	0.46336	5.32985e-10
FANCB	ENSG00000181544	protein_coding	0.463358	5.33103e-10
ERCC6L	ENSG00000186871	protein_coding	0.463306	5.35777e-10
SLC25A15	ENSG00000102743	protein_coding	0.463267	5.37759e-10
RFC3	ENSG00000133119	protein_coding	0.463193	5.41644e-10
SRSF3	ENSG00000112081	protein_coding	0.463105	5.46225e-10
MKLN1	ENSG00000128585	protein_coding	0.462874	5.5856e-10
ERCC2	ENSG00000104884	protein_coding	0.462857	5.59439e-10
GPATCH2	ENSG00000092978	protein_coding	0.462763	5.64514e-10
GIGYF2	ENSG00000204120	protein_coding	0.462376	5.85932e-10
MRM1	ENSG00000278619	protein_coding	0.46232	5.89095e-10
ATG101	ENSG00000123395	protein_coding	0.462266	5.92202e-10
NRF1	ENSG00000106459	protein_coding	0.462093	6.02124e-10
NFS1	ENSG00000244005	protein_coding	0.462024	6.06102e-10
PTPRK	ENSG00000152894	protein_coding	0.462003	6.07364e-10
ATXN2L	ENSG00000168488	protein_coding	0.461993	6.07931e-10
ANKRD40	ENSG00000154945	protein_coding	0.461973	6.09069e-10
ATR	ENSG00000175054	protein_coding	0.461965	6.09548e-10
ENTR1	ENSG00000165689	protein_coding	0.461646	6.28531e-10
SHPRH	ENSG00000146414	protein_coding	0.461623	6.29902e-10
UBR4	ENSG00000127481	protein_coding	0.461541	6.34865e-10
SUPT6H	ENSG00000109111	protein_coding	0.461445	6.40764e-10
MBTPS1	ENSG00000140943	protein_coding	0.461404	6.43262e-10
PAN2	ENSG00000135473	protein_coding	0.461335	6.47552e-10
BUB1B	ENSG00000156970	protein_coding	0.461318	6.48602e-10
KANSL3	ENSG00000114982	protein_coding	0.461245	6.53126e-10
PHF3	ENSG00000118482	protein_coding	0.461212	6.55222e-10
WDR75	ENSG00000115368	protein_coding	0.461077	6.63751e-10
AARS1	ENSG00000090861	protein_coding	0.461075	6.6383e-10
SMC1A	ENSG00000072501	protein_coding	0.461054	6.65193e-10
CMTM4	ENSG00000183723	protein_coding	0.460996	6.68871e-10
SMG1	ENSG00000157106	protein_coding	0.460986	6.69504e-10
RNASEH1	ENSG00000171865	protein_coding	0.460985	6.69584e-10
THAP10	ENSG00000129028	protein_coding	0.460887	6.75922e-10
TOR1A	ENSG00000136827	protein_coding	0.460785	6.82557e-10
SPRTN	ENSG00000010072	protein_coding	0.460761	6.84123e-10
TP53BP2	ENSG00000143514	protein_coding	0.460696	6.88361e-10
CPSF7	ENSG00000149532	protein_coding	0.460504	7.01102e-10
AIFM1	ENSG00000156709	protein_coding	0.460231	7.19637e-10
AVL9	ENSG00000105778	protein_coding	0.460221	7.20358e-10
RBL1	ENSG00000080839	protein_coding	0.460074	7.30505e-10
DHX38	ENSG00000140829	protein_coding	0.459856	7.45886e-10
SETDB1	ENSG00000143379	protein_coding	0.459746	7.53707e-10
MLLT6	ENSG00000275023	protein_coding	0.459632	7.61949e-10
RAD51D	ENSG00000185379	protein_coding	0.459617	7.63089e-10
COG8	ENSG00000213380	protein_coding	0.459545	7.6834e-10
HSPA14	ENSG00000187522	protein_coding	0.459508	7.71043e-10
RNF26	ENSG00000173456	protein_coding	0.459456	7.74878e-10
ZRANB3	ENSG00000121988	protein_coding	0.459095	8.01921e-10
NCAPH	ENSG00000121152	protein_coding	0.459038	8.06297e-10
MCM6	ENSG00000076003	protein_coding	0.459017	8.07893e-10
ZXDB	ENSG00000198455	protein_coding	0.459001	8.09139e-10
ZMYM4	ENSG00000146463	protein_coding	0.458789	8.25596e-10
PKP4	ENSG00000144283	protein_coding	0.458701	8.32546e-10
MBD6	ENSG00000166987	protein_coding	0.458579	8.42244e-10
ARF3	ENSG00000134287	protein_coding	0.458575	8.42597e-10
FANCC	ENSG00000158169	protein_coding	0.45853	8.46165e-10
KLHDC4	ENSG00000104731	protein_coding	0.458464	8.51478e-10
KIAA1549	ENSG00000122778	protein_coding	0.458444	8.53134e-10
RIOX1	ENSG00000170468	protein_coding	0.458336	8.61952e-10
COASY	ENSG00000068120	protein_coding	0.458308	8.64246e-10
ZDHHC23	ENSG00000184307	protein_coding	0.458194	8.73603e-10
RBM38	ENSG00000132819	protein_coding	0.458159	8.76485e-10
IPO5	ENSG00000065150	protein_coding	0.458119	8.79809e-10
ARHGAP11A	ENSG00000198826	protein_coding	0.45811	8.806e-10
TARBP2	ENSG00000139546	protein_coding	0.458012	8.88795e-10
SMARCAL1	ENSG00000138375	protein_coding	0.457936	8.95198e-10
RAD51AP1	ENSG00000111247	protein_coding	0.457936	8.95241e-10
SLC25A38	ENSG00000144659	protein_coding	0.457816	9.05492e-10
PEX5	ENSG00000139197	protein_coding	0.457744	9.11676e-10
MORF4L1	ENSG00000185787	protein_coding	0.457345	9.46737e-10
EIF2AK1	ENSG00000086232	protein_coding	0.457326	9.48439e-10
TTC13	ENSG00000143643	protein_coding	0.457305	9.50366e-10
ZNF669	ENSG00000188295	protein_coding	0.457278	9.52807e-10
ARIH2	ENSG00000177479	protein_coding	0.457268	9.53717e-10
MTPAP	ENSG00000107951	protein_coding	0.457266	9.53882e-10
RBBP6	ENSG00000122257	protein_coding	0.457239	9.56281e-10
DPH1	ENSG00000108963	protein_coding	0.457199	9.59941e-10
CCDC142	ENSG00000135637	protein_coding	0.457195	9.60305e-10
REXO4	ENSG00000148300	protein_coding	0.45716	9.63514e-10
C12orf49	ENSG00000111412	protein_coding	0.456904	9.87107e-10
ASPM	ENSG00000066279	protein_coding	0.456886	9.88793e-10
CYB5D1	ENSG00000182224	protein_coding	0.456716	1.00471e-09
DPM1	ENSG00000000419	protein_coding	0.456509	1.02459e-09
TRRAP	ENSG00000196367	protein_coding	0.4565	1.02546e-09
NAA35	ENSG00000135040	protein_coding	0.456431	1.03215e-09
COA7	ENSG00000162377	protein_coding	0.456339	1.04116e-09
RFWD3	ENSG00000168411	protein_coding	0.456293	1.0457e-09
NCOR2	ENSG00000196498	protein_coding	0.456266	1.04836e-09
MOAP1	ENSG00000165943	protein_coding	0.456203	1.05459e-09
MON1B	ENSG00000103111	protein_coding	0.456191	1.05576e-09
PHB	ENSG00000167085	protein_coding	0.456183	1.05658e-09
DDX52	ENSG00000278053	protein_coding	0.45616	1.05884e-09
IFT172	ENSG00000138002	protein_coding	0.456091	1.06578e-09
ATF2	ENSG00000115966	protein_coding	0.455943	1.08074e-09
NLE1	ENSG00000073536	protein_coding	0.455819	1.0934e-09
KIAA1143	ENSG00000163807	protein_coding	0.455809	1.09441e-09
CHMP4B	ENSG00000101421	protein_coding	0.455711	1.10459e-09
ZKSCAN2	ENSG00000155592	protein_coding	0.455674	1.10846e-09
ACTR1B	ENSG00000115073	protein_coding	0.455576	1.11874e-09
CLEC16A	ENSG00000038532	protein_coding	0.45557	1.11934e-09
DHX33	ENSG00000005100	protein_coding	0.455561	1.12033e-09
PNO1	ENSG00000115946	protein_coding	0.455424	1.13479e-09
UBAP2L	ENSG00000143569	protein_coding	0.455279	1.15041e-09
RFT1	ENSG00000163933	protein_coding	0.455215	1.15737e-09
YLPM1	ENSG00000119596	protein_coding	0.455136	1.1659e-09
PTPN9	ENSG00000169410	protein_coding	0.454864	1.19605e-09
SEPHS2	ENSG00000179918	protein_coding	0.454786	1.20493e-09
CENPBD1	ENSG00000177946	protein_coding	0.454716	1.21287e-09
FANCI	ENSG00000140525	protein_coding	0.454558	1.2309e-09
BAZ2A	ENSG00000076108	protein_coding	0.454495	1.23825e-09
CTDSPL2	ENSG00000137770	protein_coding	0.454478	1.24023e-09
MYBL2	ENSG00000101057	protein_coding	0.454288	1.26242e-09
USP10	ENSG00000103194	protein_coding	0.454191	1.27393e-09
ADAT1	ENSG00000065457	protein_coding	0.454086	1.28654e-09
GDE1	ENSG00000006007	protein_coding	0.453919	1.30681e-09
LARP1	ENSG00000155506	protein_coding	0.453845	1.31591e-09
YIPF6	ENSG00000181704	protein_coding	0.453839	1.3167e-09
CANX	ENSG00000127022	protein_coding	0.453805	1.32086e-09
TIAL1	ENSG00000151923	protein_coding	0.45374	1.32887e-09
ZNF638	ENSG00000075292	protein_coding	0.45369	1.33513e-09
SAE1	ENSG00000142230	protein_coding	0.453641	1.34129e-09
GINS1	ENSG00000101003	protein_coding	0.453469	1.36302e-09
C19orf54	ENSG00000188493	protein_coding	0.453459	1.36422e-09
NOC3L	ENSG00000173145	protein_coding	0.453383	1.37392e-09
KIAA0556	ENSG00000047578	protein_coding	0.453345	1.37881e-09
KPNB1	ENSG00000108424	protein_coding	0.453324	1.38158e-09
CDC6	ENSG00000094804	protein_coding	0.453241	1.39228e-09
ZNF12	ENSG00000164631	protein_coding	0.453171	1.40146e-09
P3H4	ENSG00000141696	protein_coding	0.453057	1.41645e-09
NCAPD2	ENSG00000010292	protein_coding	0.453023	1.42095e-09
TASP1	ENSG00000089123	protein_coding	0.452979	1.42677e-09
VPS13C	ENSG00000129003	protein_coding	0.452919	1.43478e-09
USP39	ENSG00000168883	protein_coding	0.452876	1.44061e-09
LAMC1	ENSG00000135862	protein_coding	0.452849	1.44421e-09
DMXL2	ENSG00000104093	protein_coding	0.452754	1.45707e-09
ZMYM2	ENSG00000121741	protein_coding	0.452723	1.46122e-09
ZNF740	ENSG00000139651	protein_coding	0.452702	1.46412e-09
PCNX3	ENSG00000197136	protein_coding	0.452663	1.46939e-09
ACBD7	ENSG00000176244	protein_coding	0.452648	1.47152e-09
EME1	ENSG00000154920	protein_coding	0.452535	1.487e-09
GPATCH8	ENSG00000186566	protein_coding	0.452534	1.48721e-09
ZBTB39	ENSG00000166860	protein_coding	0.452318	1.51739e-09
AP1G1	ENSG00000166747	protein_coding	0.452317	1.51756e-09
ING5	ENSG00000168395	protein_coding	0.452107	1.54757e-09
TARBP1	ENSG00000059588	protein_coding	0.451921	1.57449e-09
POLQ	ENSG00000051341	protein_coding	0.451868	1.58222e-09
DHX8	ENSG00000067596	protein_coding	0.451567	1.62714e-09
KIF18B	ENSG00000186185	protein_coding	0.451543	1.63073e-09
CTPS2	ENSG00000047230	protein_coding	0.451531	1.63258e-09
XPO5	ENSG00000124571	protein_coding	0.451463	1.64292e-09
DIS3L	ENSG00000166938	protein_coding	0.451349	1.66047e-09
TRUB1	ENSG00000165832	protein_coding	0.451344	1.6612e-09
SETD2	ENSG00000181555	protein_coding	0.451339	1.66187e-09
TYW1	ENSG00000198874	protein_coding	0.451297	1.66848e-09
DOK1	ENSG00000115325	protein_coding	0.451223	1.67998e-09
THRAP3	ENSG00000054118	protein_coding	0.4512	1.68349e-09
STAG2	ENSG00000101972	protein_coding	0.451146	1.69191e-09
UTP14C	ENSG00000253797	protein_coding	0.451142	1.69261e-09
MED24	ENSG00000008838	protein_coding	0.45097	1.71972e-09
PPP1R10	ENSG00000204569	protein_coding	0.450837	1.74105e-09
ZNF445	ENSG00000185219	protein_coding	0.450622	1.77614e-09
IBA57	ENSG00000181873	protein_coding	0.45061	1.77812e-09
CHUK	ENSG00000213341	protein_coding	0.450462	1.8027e-09
TRIM8	ENSG00000171206	protein_coding	0.450248	1.83863e-09
PDP2	ENSG00000172840	protein_coding	0.450151	1.85516e-09
CNOT11	ENSG00000158435	protein_coding	0.450107	1.86285e-09
XRN2	ENSG00000088930	protein_coding	0.450094	1.865e-09
GSPT1	ENSG00000103342	protein_coding	0.44989	1.90046e-09
ERLEC1	ENSG00000068912	protein_coding	0.449823	1.91234e-09
QPCTL	ENSG00000011478	protein_coding	0.449715	1.93139e-09
NUP54	ENSG00000138750	protein_coding	0.449713	1.93175e-09
ALG10	ENSG00000139133	protein_coding	0.449682	1.93738e-09
AMPD2	ENSG00000116337	protein_coding	0.449548	1.96137e-09
NSD2	ENSG00000109685	protein_coding	0.449538	1.9632e-09
ZC3H18	ENSG00000158545	protein_coding	0.449524	1.96575e-09
MSH2	ENSG00000095002	protein_coding	0.449504	1.96945e-09
PDE4DIP	ENSG00000178104	protein_coding	0.449466	1.97633e-09
UTP14A	ENSG00000156697	protein_coding	0.449327	2.00192e-09
ACVR1B	ENSG00000135503	protein_coding	0.449276	2.01127e-09
COQ8B	ENSG00000123815	protein_coding	0.44926	2.01416e-09
CPNE1	ENSG00000214078	protein_coding	0.44895	2.0726e-09
CENPN	ENSG00000166451	protein_coding	0.448923	2.07768e-09
EHMT1	ENSG00000181090	protein_coding	0.448857	2.09037e-09
OIP5	ENSG00000104147	protein_coding	0.448697	2.12131e-09
IARS1	ENSG00000196305	protein_coding	0.4485	2.16012e-09
CCDC14	ENSG00000175455	protein_coding	0.448462	2.16772e-09
TTC9C	ENSG00000162222	protein_coding	0.44845	2.17014e-09
ZNF280D	ENSG00000137871	protein_coding	0.448169	2.22694e-09
NAGA	ENSG00000198951	protein_coding	0.448053	2.25083e-09
ZNF646	ENSG00000167395	protein_coding	0.447986	2.26465e-09
KIAA0100	ENSG00000007202	protein_coding	0.447854	2.29231e-09
AIDA	ENSG00000186063	protein_coding	0.447801	2.3035e-09
CXorf56	ENSG00000018610	protein_coding	0.447704	2.32401e-09
RAVER1	ENSG00000161847	protein_coding	0.447567	2.35344e-09
TIGD2	ENSG00000180346	protein_coding	0.447511	2.36547e-09
MIS18BP1	ENSG00000129534	protein_coding	0.447408	2.38783e-09
PDIA3	ENSG00000167004	protein_coding	0.447257	2.42117e-09
CTBP2	ENSG00000175029	protein_coding	0.44722	2.42933e-09
AP3M1	ENSG00000185009	protein_coding	0.447147	2.44565e-09
TAF1A	ENSG00000143498	protein_coding	0.447011	2.47628e-09
PAXIP1	ENSG00000157212	protein_coding	0.446851	2.51276e-09
TAOK1	ENSG00000160551	protein_coding	0.446831	2.51748e-09
DNA2	ENSG00000138346	protein_coding	0.446794	2.52589e-09
GORASP2	ENSG00000115806	protein_coding	0.446789	2.52714e-09
NFATC2IP	ENSG00000176953	protein_coding	0.446681	2.55207e-09
CIAO2A	ENSG00000166797	protein_coding	0.446681	2.55215e-09
FBXW2	ENSG00000119402	protein_coding	0.446629	2.5642e-09
RBM28	ENSG00000106344	protein_coding	0.446544	2.58419e-09
GEMIN4	ENSG00000179409	protein_coding	0.446435	2.61024e-09
DDX18	ENSG00000088205	protein_coding	0.446393	2.62025e-09
HNRNPR	ENSG00000125944	protein_coding	0.44616	2.67646e-09
GLMP	ENSG00000198715	protein_coding	0.445996	2.71692e-09
AAGAB	ENSG00000103591	protein_coding	0.445977	2.72147e-09
ERF	ENSG00000105722	protein_coding	0.445814	2.76219e-09
TLK2	ENSG00000146872	protein_coding	0.445762	2.77531e-09
UBE2Z	ENSG00000159202	protein_coding	0.445528	2.83523e-09
SLC38A10	ENSG00000157637	protein_coding	0.445289	2.89751e-09
YY1AP1	ENSG00000163374	protein_coding	0.445246	2.90894e-09
CSE1L	ENSG00000124207	protein_coding	0.445141	2.93687e-09
METTL4	ENSG00000101574	protein_coding	0.445123	2.94175e-09
TROAP	ENSG00000135451	protein_coding	0.445119	2.94263e-09
SCCPDH	ENSG00000143653	protein_coding	0.445066	2.95692e-09
CNNM4	ENSG00000158158	protein_coding	0.44485	3.0157e-09
NUDT21	ENSG00000167005	protein_coding	0.444602	3.08435e-09
ASAP2	ENSG00000151693	protein_coding	0.444521	3.10699e-09
CENPF	ENSG00000117724	protein_coding	0.444519	3.10761e-09
WDR35	ENSG00000118965	protein_coding	0.44446	3.1244e-09
RPN1	ENSG00000163902	protein_coding	0.444296	3.17106e-09
EPC2	ENSG00000135999	protein_coding	0.44426	3.18156e-09
CRTC3	ENSG00000140577	protein_coding	0.444188	3.20238e-09
HLCS	ENSG00000159267	protein_coding	0.443771	3.32572e-09
QSOX2	ENSG00000165661	protein_coding	0.443748	3.33253e-09
MAP1S	ENSG00000130479	protein_coding	0.443707	3.34493e-09
POLG2	ENSG00000256525	protein_coding	0.443691	3.34982e-09
GMCL1	ENSG00000087338	protein_coding	0.443687	3.35116e-09
NSD1	ENSG00000165671	protein_coding	0.443521	3.40168e-09
TMEM97	ENSG00000109084	protein_coding	0.443484	3.41327e-09
SMURF2	ENSG00000108854	protein_coding	0.443471	3.4172e-09
SRBD1	ENSG00000068784	protein_coding	0.443454	3.42229e-09
NIF3L1	ENSG00000196290	protein_coding	0.443417	3.43377e-09
RRP15	ENSG00000067533	protein_coding	0.443405	3.43767e-09
VPS33A	ENSG00000139719	protein_coding	0.443396	3.44052e-09
MLH3	ENSG00000119684	protein_coding	0.443291	3.4731e-09
FTSJ3	ENSG00000108592	protein_coding	0.443285	3.47512e-09
EXOSC2	ENSG00000130713	protein_coding	0.443246	3.48736e-09
SIPA1L1	ENSG00000197555	protein_coding	0.443215	3.4972e-09
KAT14	ENSG00000149474	protein_coding	0.443212	3.49826e-09
STXBP4	ENSG00000166263	protein_coding	0.443105	3.5322e-09
FIP1L1	ENSG00000145216	protein_coding	0.442966	3.57663e-09
MCTS2P	ENSG00000101898	protein_coding	0.442852	3.61384e-09
SCARB2	ENSG00000138760	protein_coding	0.442766	3.64174e-09
ARIH1	ENSG00000166233	protein_coding	0.442753	3.6462e-09
AIMP1	ENSG00000164022	protein_coding	0.442739	3.65085e-09
POLE	ENSG00000177084	protein_coding	0.442603	3.69597e-09
THOC2	ENSG00000125676	protein_coding	0.442477	3.73799e-09
LZTFL1	ENSG00000163818	protein_coding	0.44239	3.76749e-09
USP40	ENSG00000085982	protein_coding	0.442328	3.78864e-09
ATIC	ENSG00000138363	protein_coding	0.442254	3.81389e-09
POGK	ENSG00000143157	protein_coding	0.442091	3.87036e-09
BLOC1S6	ENSG00000104164	protein_coding	0.442001	3.90176e-09
MRPL44	ENSG00000135900	protein_coding	0.441971	3.91258e-09
POU2F1	ENSG00000143190	protein_coding	0.441965	3.91452e-09
DDX17	ENSG00000100201	protein_coding	0.441959	3.91673e-09
SFMBT1	ENSG00000163935	protein_coding	0.441947	3.92083e-09
SCO1	ENSG00000133028	protein_coding	0.441902	3.93691e-09
SPC25	ENSG00000152253	protein_coding	0.441869	3.94865e-09
CREBBP	ENSG00000005339	protein_coding	0.441844	3.95737e-09
HIF1AN	ENSG00000166135	protein_coding	0.441843	3.9579e-09
SIK2	ENSG00000170145	protein_coding	0.441727	3.99924e-09
TTC30A	ENSG00000197557	protein_coding	0.441727	3.99942e-09
NEURL4	ENSG00000215041	protein_coding	0.441607	4.04263e-09
ATXN7L3B	ENSG00000253719	protein_coding	0.441479	4.08948e-09
FAM122B	ENSG00000156504	protein_coding	0.44146	4.09658e-09
COQ7	ENSG00000167186	protein_coding	0.441458	4.09701e-09
SAMD15	ENSG00000100583	protein_coding	0.441403	4.11744e-09
SSB	ENSG00000138385	protein_coding	0.441326	4.14589e-09
GLB1	ENSG00000170266	protein_coding	0.441207	4.19055e-09
MAML1	ENSG00000161021	protein_coding	0.441183	4.19962e-09
PPM1B	ENSG00000138032	protein_coding	0.441108	4.22785e-09
THUMPD1	ENSG00000066654	protein_coding	0.44095	4.28846e-09
ZBTB6	ENSG00000186130	protein_coding	0.440917	4.30101e-09
IST1	ENSG00000182149	protein_coding	0.440755	4.364e-09
ZCCHC14	ENSG00000140948	protein_coding	0.440706	4.3833e-09
CPSF2	ENSG00000165934	protein_coding	0.440665	4.3995e-09
CCNY	ENSG00000108100	protein_coding	0.440657	4.40263e-09
PARS2	ENSG00000162396	protein_coding	0.440627	4.41443e-09
SIPA1L3	ENSG00000105738	protein_coding	0.440611	4.42087e-09
SERHL2	ENSG00000183569	protein_coding	0.440607	4.42241e-09
CLCN7	ENSG00000103249	protein_coding	0.440529	4.45326e-09
CHML	ENSG00000203668	protein_coding	0.440422	4.49638e-09
LIN9	ENSG00000183814	protein_coding	0.44037	4.51745e-09
IMP4	ENSG00000136718	protein_coding	0.440343	4.52804e-09
TMEM9	ENSG00000116857	protein_coding	0.440319	4.53786e-09
DGKE	ENSG00000153933	protein_coding	0.440305	4.54343e-09
GGNBP2	ENSG00000278311	protein_coding	0.440231	4.57364e-09
RRP12	ENSG00000052749	protein_coding	0.44021	4.58223e-09
SP1	ENSG00000185591	protein_coding	0.440062	4.64355e-09
DHX37	ENSG00000150990	protein_coding	0.440049	4.64901e-09
NEK8	ENSG00000160602	protein_coding	0.440049	4.64906e-09
SMC5	ENSG00000198887	protein_coding	0.439883	4.71857e-09
UBIAD1	ENSG00000120942	protein_coding	0.439859	4.7288e-09
TMED4	ENSG00000158604	protein_coding	0.439813	4.74799e-09
GUCD1	ENSG00000138867	protein_coding	0.439791	4.7576e-09
SRRM1	ENSG00000133226	protein_coding	0.439656	4.8151e-09
NECAP1	ENSG00000089818	protein_coding	0.439564	4.85478e-09
ELP1	ENSG00000070061	protein_coding	0.439449	4.90494e-09
TYW5	ENSG00000162971	protein_coding	0.439306	4.96783e-09
NUP58	ENSG00000139496	protein_coding	0.439285	4.97723e-09
FBXO21	ENSG00000135108	protein_coding	0.439261	4.98807e-09
SEPHS1	ENSG00000086475	protein_coding	0.439217	5.00744e-09
TBC1D16	ENSG00000167291	protein_coding	0.43916	5.03302e-09
PARP16	ENSG00000138617	protein_coding	0.439112	5.05481e-09
VKORC1L1	ENSG00000196715	protein_coding	0.438996	5.10734e-09
CEMIP2	ENSG00000135048	protein_coding	0.438956	5.12578e-09
FAM53C	ENSG00000120709	protein_coding	0.438916	5.14383e-09
AAMP	ENSG00000127837	protein_coding	0.438877	5.16162e-09
EFCAB11	ENSG00000140025	protein_coding	0.438875	5.16267e-09
APAF1	ENSG00000120868	protein_coding	0.438769	5.21157e-09
UBE2T	ENSG00000077152	protein_coding	0.438758	5.21689e-09
MTFMT	ENSG00000103707	protein_coding	0.43866	5.2624e-09
SLX4	ENSG00000188827	protein_coding	0.438469	5.35304e-09
DOCK1	ENSG00000150760	protein_coding	0.438417	5.37786e-09
ABCB9	ENSG00000150967	protein_coding	0.438359	5.40564e-09
SPATA20	ENSG00000006282	protein_coding	0.438352	5.4086e-09
THRA	ENSG00000126351	protein_coding	0.438282	5.4426e-09
DYNC1LI2	ENSG00000135720	protein_coding	0.438265	5.45063e-09
PRR12	ENSG00000126464	protein_coding	0.438165	5.49936e-09
HEATR5B	ENSG00000008869	protein_coding	0.438119	5.52198e-09
ABRAXAS2	ENSG00000165660	protein_coding	0.4381	5.53144e-09
USP9X	ENSG00000124486	protein_coding	0.437797	5.68227e-09
FARP1	ENSG00000152767	protein_coding	0.437723	5.71981e-09
SLC19A1	ENSG00000173638	protein_coding	0.437721	5.72095e-09
TRIP12	ENSG00000153827	protein_coding	0.437708	5.72765e-09
ARMC9	ENSG00000135931	protein_coding	0.437678	5.74257e-09
C1orf198	ENSG00000119280	protein_coding	0.437658	5.7529e-09
TJAP1	ENSG00000137221	protein_coding	0.437616	5.77434e-09
MGAT5	ENSG00000152127	protein_coding	0.437532	5.81786e-09
DENND4A	ENSG00000174485	protein_coding	0.437529	5.81932e-09
HS2ST1	ENSG00000153936	protein_coding	0.437503	5.83269e-09
ZNF619	ENSG00000177873	protein_coding	0.437331	5.92228e-09
LIME1	ENSG00000203896	protein_coding	0.43726	5.95948e-09
ZNF45	ENSG00000124459	protein_coding	0.437245	5.96747e-09
ENO3	ENSG00000108515	protein_coding	0.437221	5.98021e-09
WDR61	ENSG00000140395	protein_coding	0.437169	6.00803e-09
ZFX	ENSG00000005889	protein_coding	0.43715	6.01821e-09
TEX261	ENSG00000144043	protein_coding	0.437142	6.0224e-09
CDK4	ENSG00000135446	protein_coding	0.437089	6.05067e-09
ZNF668	ENSG00000167394	protein_coding	0.437077	6.05717e-09
TMEM214	ENSG00000119777	protein_coding	0.437035	6.07954e-09
RACGAP1	ENSG00000161800	protein_coding	0.436963	6.11848e-09
GNAS	ENSG00000087460	protein_coding	0.436937	6.13249e-09
GABPB1	ENSG00000104064	protein_coding	0.436897	6.15427e-09
TP53TG5	ENSG00000124251	protein_coding	0.436788	6.21439e-09
NCBP1	ENSG00000136937	protein_coding	0.43678	6.21881e-09
TAS2R46	ENSG00000226761	protein_coding	0.436731	6.24548e-09
SPIN1	ENSG00000106723	protein_coding	0.436642	6.29476e-09
CUL5	ENSG00000166266	protein_coding	0.436624	6.30502e-09
NUP107	ENSG00000111581	protein_coding	0.436612	6.31152e-09
ZNF507	ENSG00000168813	protein_coding	0.436608	6.31415e-09
CCDC93	ENSG00000125633	protein_coding	0.43658	6.32953e-09
RDM1	ENSG00000278023	protein_coding	0.436462	6.39616e-09
GGT7	ENSG00000131067	protein_coding	0.436331	6.47046e-09
NSUN4	ENSG00000117481	protein_coding	0.436109	6.59884e-09
USP42	ENSG00000106346	protein_coding	0.436088	6.61116e-09
ADGRA3	ENSG00000152990	protein_coding	0.435996	6.66488e-09
FASTKD5	ENSG00000215251	protein_coding	0.435981	6.67348e-09
WDSUB1	ENSG00000196151	protein_coding	0.43596	6.68611e-09
ZNF124	ENSG00000196418	protein_coding	0.435958	6.68734e-09
SETD5	ENSG00000168137	protein_coding	0.435951	6.69126e-09
MAP4K3	ENSG00000011566	protein_coding	0.43587	6.73915e-09
ZWINT	ENSG00000122952	protein_coding	0.43587	6.73934e-09
TOP1	ENSG00000198900	protein_coding	0.435809	6.77591e-09
SF3B1	ENSG00000115524	protein_coding	0.435779	6.7939e-09
PATL1	ENSG00000166889	protein_coding	0.435759	6.80561e-09
NDUFAF7	ENSG00000003509	protein_coding	0.435738	6.81847e-09
SUGP2	ENSG00000064607	protein_coding	0.435465	6.98425e-09
PRPF8	ENSG00000174231	protein_coding	0.435446	6.99633e-09
UBE4A	ENSG00000110344	protein_coding	0.435443	6.99793e-09
NAA40	ENSG00000110583	protein_coding	0.435195	7.15245e-09
COIL	ENSG00000121058	protein_coding	0.435025	7.2607e-09
MAP3K2	ENSG00000169967	protein_coding	0.435002	7.27543e-09
KDELR2	ENSG00000136240	protein_coding	0.43499	7.2828e-09
PIGK	ENSG00000142892	protein_coding	0.43494	7.31507e-09
DBF4B	ENSG00000161692	protein_coding	0.434856	7.36906e-09
C3orf33	ENSG00000174928	protein_coding	0.434837	7.38167e-09
C19orf44	ENSG00000105072	protein_coding	0.434748	7.43974e-09
BEND3	ENSG00000178409	protein_coding	0.434722	7.4565e-09
FRS3	ENSG00000137218	protein_coding	0.434627	7.51926e-09
FAM222B	ENSG00000173065	protein_coding	0.434566	7.55947e-09
AP5S1	ENSG00000125843	protein_coding	0.434529	7.58401e-09
NR2C2	ENSG00000177463	protein_coding	0.43446	7.63e-09
DHX40	ENSG00000108406	protein_coding	0.434282	7.75022e-09
ZNF451	ENSG00000112200	protein_coding	0.434242	7.77772e-09
ORMDL3	ENSG00000172057	protein_coding	0.434122	7.86038e-09
ESCO2	ENSG00000171320	protein_coding	0.433965	7.96931e-09
ITM2C	ENSG00000135916	protein_coding	0.433916	8.00376e-09
SMC2	ENSG00000136824	protein_coding	0.43389	8.02202e-09
CDC5L	ENSG00000096401	protein_coding	0.43383	8.0639e-09
ZNF620	ENSG00000177842	protein_coding	0.433803	8.08319e-09
NAGLU	ENSG00000108784	protein_coding	0.433757	8.11566e-09
CWF19L1	ENSG00000095485	protein_coding	0.433631	8.20565e-09
TTC30B	ENSG00000196659	protein_coding	0.43356	8.25699e-09
SEPTIN2	ENSG00000168385	protein_coding	0.433386	8.38393e-09
MAPKAPK5	ENSG00000089022	protein_coding	0.433211	8.51339e-09
LPGAT1	ENSG00000123684	protein_coding	0.433046	8.63715e-09
ADO	ENSG00000181915	protein_coding	0.432984	8.68415e-09
GLYR1	ENSG00000140632	protein_coding	0.43297	8.69476e-09
FANCA	ENSG00000187741	protein_coding	0.432944	8.71457e-09
CUL2	ENSG00000108094	protein_coding	0.432909	8.74125e-09
SERINC3	ENSG00000132824	protein_coding	0.432782	8.83846e-09
SDHC	ENSG00000143252	protein_coding	0.432746	8.86694e-09
NOL10	ENSG00000115761	protein_coding	0.43258	8.99645e-09
THAP6	ENSG00000174796	protein_coding	0.432572	9.00238e-09
SKIV2L	ENSG00000204351	protein_coding	0.432495	9.06283e-09
TBC1D5	ENSG00000131374	protein_coding	0.432364	9.16705e-09
BANP	ENSG00000172530	protein_coding	0.432193	9.30534e-09
DNTTIP1	ENSG00000101457	protein_coding	0.432011	9.45369e-09
KLHL15	ENSG00000174010	protein_coding	0.431978	9.48114e-09
CTDSP2	ENSG00000175215	protein_coding	0.431836	9.59945e-09
KNOP1	ENSG00000103550	protein_coding	0.431779	9.64703e-09
LIG3	ENSG00000005156	protein_coding	0.431734	9.68488e-09
GGA2	ENSG00000103365	protein_coding	0.431713	9.7027e-09
TXNDC5	ENSG00000239264	protein_coding	0.431518	9.86853e-09
NDRG3	ENSG00000101079	protein_coding	0.431425	9.94922e-09
UPF2	ENSG00000151461	protein_coding	0.431385	9.98352e-09
NPAT	ENSG00000149308	protein_coding	0.431366	9.99988e-09
ZBTB24	ENSG00000112365	protein_coding	0.431203	1.01429e-08
SNX13	ENSG00000071189	protein_coding	0.431202	1.01433e-08
MSANTD4	ENSG00000170903	protein_coding	0.431164	1.01773e-08
IFT88	ENSG00000032742	protein_coding	0.431081	1.0251e-08
SPG11	ENSG00000104133	protein_coding	0.430991	1.03313e-08
MRPS23	ENSG00000181610	protein_coding	0.430939	1.03784e-08
ATRN	ENSG00000088812	protein_coding	0.430914	1.04004e-08
GTF2I	ENSG00000263001	protein_coding	0.430875	1.04359e-08
MAP3K7	ENSG00000135341	protein_coding	0.430873	1.04376e-08
ASNSD1	ENSG00000138381	protein_coding	0.430761	1.05401e-08
MINPP1	ENSG00000107789	protein_coding	0.430759	1.05417e-08
MRM2	ENSG00000122687	protein_coding	0.4307	1.05963e-08
KAT8	ENSG00000103510	protein_coding	0.430654	1.06381e-08
SLC29A1	ENSG00000112759	protein_coding	0.430609	1.06798e-08
BTBD1	ENSG00000064726	protein_coding	0.430464	1.08152e-08
SNAPC5	ENSG00000174446	protein_coding	0.430448	1.08303e-08
TFDP2	ENSG00000114126	protein_coding	0.430414	1.08621e-08
RBM39	ENSG00000131051	protein_coding	0.430388	1.08863e-08
ZNF169	ENSG00000175787	protein_coding	0.430377	1.08972e-08
LRRC46	ENSG00000141294	protein_coding	0.430293	1.09761e-08
UBP1	ENSG00000153560	protein_coding	0.43029	1.09794e-08
NOM1	ENSG00000146909	protein_coding	0.430249	1.10187e-08
JMJD4	ENSG00000081692	protein_coding	0.430228	1.10386e-08
NFYA	ENSG00000001167	protein_coding	0.430107	1.11547e-08
MED14	ENSG00000180182	protein_coding	0.430094	1.11672e-08
STK35	ENSG00000125834	protein_coding	0.430034	1.12253e-08
KIAA1958	ENSG00000165185	protein_coding	0.430026	1.12334e-08
BAZ1B	ENSG00000009954	protein_coding	0.429919	1.13384e-08
SLC29A3	ENSG00000198246	protein_coding	0.429882	1.1374e-08
HNRNPUL1	ENSG00000105323	protein_coding	0.42971	1.15453e-08
RHOBTB2	ENSG00000008853	protein_coding	0.429684	1.15707e-08
HNRNPUL2-BSCL2	ENSG00000234857	protein_coding	0.429667	1.15884e-08
MSH6	ENSG00000116062	protein_coding	0.429614	1.16416e-08
CCDC117	ENSG00000159873	protein_coding	0.429575	1.16808e-08
DNAJC11	ENSG00000007923	protein_coding	0.429409	1.18498e-08
CD2BP2	ENSG00000169217	protein_coding	0.429365	1.18948e-08
RCN2	ENSG00000117906	protein_coding	0.429289	1.19733e-08
PACSIN2	ENSG00000100266	protein_coding	0.429128	1.21409e-08
CIT	ENSG00000122966	protein_coding	0.42912	1.21484e-08
ANKMY2	ENSG00000106524	protein_coding	0.428946	1.2333e-08
MATR3	ENSG00000280987	protein_coding	0.428888	1.23951e-08
WDR12	ENSG00000138442	protein_coding	0.428879	1.24039e-08
GPATCH11	ENSG00000152133	protein_coding	0.428827	1.24596e-08
TSTD2	ENSG00000136925	protein_coding	0.428762	1.25306e-08
GLG1	ENSG00000090863	protein_coding	0.42862	1.26847e-08
PIGW	ENSG00000277161	protein_coding	0.428603	1.27026e-08
ORAI2	ENSG00000160991	protein_coding	0.428575	1.27335e-08
ELAVL1	ENSG00000066044	protein_coding	0.42845	1.28712e-08
ZNF207	ENSG00000010244	protein_coding	0.428417	1.29087e-08
RSAD1	ENSG00000136444	protein_coding	0.428405	1.29222e-08
VIRMA	ENSG00000164944	protein_coding	0.428193	1.31597e-08
NKRF	ENSG00000186416	protein_coding	0.428178	1.31764e-08
HNRNPK	ENSG00000165119	protein_coding	0.428166	1.31904e-08
HJURP	ENSG00000123485	protein_coding	0.428043	1.33309e-08
NUSAP1	ENSG00000137804	protein_coding	0.428016	1.33616e-08
FBXO31	ENSG00000103264	protein_coding	0.427981	1.34024e-08
ZNF473	ENSG00000142528	protein_coding	0.427918	1.34746e-08
SOCS4	ENSG00000180008	protein_coding	0.427903	1.34927e-08
ZCCHC4	ENSG00000168228	protein_coding	0.427886	1.35126e-08
ODF2	ENSG00000136811	protein_coding	0.42788	1.3519e-08
RBM33	ENSG00000184863	protein_coding	0.427843	1.35623e-08
GATAD2B	ENSG00000143614	protein_coding	0.427832	1.35755e-08
UTP15	ENSG00000164338	protein_coding	0.427792	1.36216e-08
INTS1	ENSG00000164880	protein_coding	0.427791	1.36231e-08
LRP5	ENSG00000162337	protein_coding	0.427781	1.36345e-08
LSM12	ENSG00000161654	protein_coding	0.427732	1.36922e-08
EDC3	ENSG00000179151	protein_coding	0.427712	1.37152e-08
TMEM186	ENSG00000184857	protein_coding	0.427697	1.37333e-08
RAD54L2	ENSG00000164080	protein_coding	0.427686	1.37458e-08
SCAF4	ENSG00000156304	protein_coding	0.427669	1.37669e-08
ZNF444	ENSG00000167685	protein_coding	0.427504	1.3963e-08
CDCA8	ENSG00000134690	protein_coding	0.427454	1.4023e-08
DPY19L1	ENSG00000173852	protein_coding	0.427422	1.40619e-08
ZNF672	ENSG00000171161	protein_coding	0.427363	1.41327e-08
GSE1	ENSG00000131149	protein_coding	0.427311	1.41967e-08
AQR	ENSG00000021776	protein_coding	0.427242	1.4281e-08
ILF3	ENSG00000129351	protein_coding	0.42721	1.43206e-08
SFPQ	ENSG00000116560	protein_coding	0.427079	1.44814e-08
DHX34	ENSG00000134815	protein_coding	0.426993	1.45891e-08
EIF2S3	ENSG00000130741	protein_coding	0.42694	1.46551e-08
USP33	ENSG00000077254	protein_coding	0.426903	1.47021e-08
ZNF484	ENSG00000127081	protein_coding	0.426898	1.47083e-08
UBE2C	ENSG00000175063	protein_coding	0.426761	1.48825e-08
ZNF367	ENSG00000165244	protein_coding	0.42661	1.50764e-08
RNF111	ENSG00000157450	protein_coding	0.426581	1.51138e-08
ATP9A	ENSG00000054793	protein_coding	0.426577	1.51181e-08
FUBP3	ENSG00000107164	protein_coding	0.426502	1.52163e-08
MSI2	ENSG00000153944	protein_coding	0.426451	1.5282e-08
ZC3H14	ENSG00000100722	protein_coding	0.426315	1.54621e-08
USP13	ENSG00000058056	protein_coding	0.426011	1.58686e-08
FAM217B	ENSG00000196227	protein_coding	0.425925	1.59863e-08
PDCD11	ENSG00000148843	protein_coding	0.425894	1.60284e-08
PPP6R3	ENSG00000110075	protein_coding	0.425882	1.6044e-08
CDCA2	ENSG00000184661	protein_coding	0.42587	1.60615e-08
MCM2	ENSG00000073111	protein_coding	0.425764	1.62078e-08
XRCC5	ENSG00000079246	protein_coding	0.425747	1.62301e-08
CHKA	ENSG00000110721	protein_coding	0.425735	1.62468e-08
USP19	ENSG00000172046	protein_coding	0.425725	1.62606e-08
KIF23	ENSG00000137807	protein_coding	0.425724	1.62626e-08
RCCD1	ENSG00000166965	protein_coding	0.425706	1.62873e-08
POLR2M	ENSG00000255529	protein_coding	0.425647	1.63705e-08
ZNF780B	ENSG00000128000	protein_coding	0.425608	1.64247e-08
SPPL2A	ENSG00000138600	protein_coding	0.425581	1.6463e-08
IFT20	ENSG00000109083	protein_coding	0.425562	1.64888e-08
GRSF1	ENSG00000132463	protein_coding	0.425547	1.65107e-08
SUV39H2	ENSG00000152455	protein_coding	0.425447	1.66511e-08
GTF3C3	ENSG00000119041	protein_coding	0.425239	1.69494e-08
OS9	ENSG00000135506	protein_coding	0.42513	1.71075e-08
EMC10	ENSG00000161671	protein_coding	0.425085	1.71736e-08
ZZZ3	ENSG00000036549	protein_coding	0.425082	1.7178e-08
DHODH	ENSG00000102967	protein_coding	0.424999	1.72997e-08
KANSL2	ENSG00000139620	protein_coding	0.424984	1.73223e-08
ZNF510	ENSG00000081386	protein_coding	0.424827	1.75554e-08
DDX51	ENSG00000185163	protein_coding	0.424803	1.75919e-08
C12orf43	ENSG00000157895	protein_coding	0.424742	1.76829e-08
PIGS	ENSG00000087111	protein_coding	0.424608	1.78861e-08
ATP11A	ENSG00000068650	protein_coding	0.424598	1.79012e-08
SLC30A5	ENSG00000145740	protein_coding	0.424385	1.82276e-08
OSGIN2	ENSG00000164823	protein_coding	0.424351	1.82816e-08
CIP2A	ENSG00000163507	protein_coding	0.424332	1.83103e-08
RNF4	ENSG00000063978	protein_coding	0.424269	1.84089e-08
DHTKD1	ENSG00000181192	protein_coding	0.424264	1.84169e-08
USP7	ENSG00000187555	protein_coding	0.424244	1.8448e-08
CTSZ	ENSG00000101160	protein_coding	0.424234	1.84642e-08
XYLT2	ENSG00000015532	protein_coding	0.424204	1.85108e-08
GBF1	ENSG00000107862	protein_coding	0.42414	1.86115e-08
DDX20	ENSG00000064703	protein_coding	0.424126	1.86334e-08
CAPRIN1	ENSG00000135387	protein_coding	0.4241	1.86749e-08
SLC4A2	ENSG00000164889	protein_coding	0.424032	1.87838e-08
ALG1	ENSG00000033011	protein_coding	0.423939	1.8932e-08
CLCC1	ENSG00000121940	protein_coding	0.423935	1.89393e-08
ZNF343	ENSG00000088876	protein_coding	0.423915	1.89711e-08
LMNB1	ENSG00000113368	protein_coding	0.423903	1.89906e-08
ZNF189	ENSG00000136870	protein_coding	0.423842	1.90894e-08
HSPD1	ENSG00000144381	protein_coding	0.423808	1.91445e-08
DET1	ENSG00000140543	protein_coding	0.423795	1.91649e-08
ATE1	ENSG00000107669	protein_coding	0.423705	1.93117e-08
PCIF1	ENSG00000100982	protein_coding	0.423674	1.93622e-08
SF3A1	ENSG00000099995	protein_coding	0.423549	1.95686e-08
INCENP	ENSG00000149503	protein_coding	0.423419	1.97856e-08
C2orf68	ENSG00000168887	protein_coding	0.423408	1.98046e-08
ZNF765	ENSG00000196417	protein_coding	0.423346	1.99088e-08
RPE	ENSG00000197713	protein_coding	0.423323	1.99479e-08
CEP350	ENSG00000135837	protein_coding	0.423311	1.99688e-08
NCL	ENSG00000115053	protein_coding	0.423306	1.99763e-08
FAM120A	ENSG00000048828	protein_coding	0.423284	2.00145e-08
PALB2	ENSG00000083093	protein_coding	0.423243	2.00827e-08
TRAPPC10	ENSG00000160218	protein_coding	0.423227	2.01105e-08
RPIA	ENSG00000153574	protein_coding	0.423051	2.04131e-08
LAMB2	ENSG00000172037	protein_coding	0.423043	2.04268e-08
SOCS5	ENSG00000171150	protein_coding	0.423006	2.04909e-08
SUPT20H	ENSG00000102710	protein_coding	0.422772	2.0901e-08
AREL1	ENSG00000119682	protein_coding	0.422757	2.09262e-08
RFX7	ENSG00000181827	protein_coding	0.422723	2.09864e-08
NANP	ENSG00000170191	protein_coding	0.422702	2.10253e-08
LARP4B	ENSG00000107929	protein_coding	0.422667	2.10863e-08
BMF	ENSG00000104081	protein_coding	0.422664	2.10916e-08
CHD8	ENSG00000100888	protein_coding	0.422664	2.10927e-08
PLK1	ENSG00000166851	protein_coding	0.422661	2.10973e-08
MSL2	ENSG00000174579	protein_coding	0.422661	2.10984e-08
SPTBN1	ENSG00000115306	protein_coding	0.42258	2.12432e-08
ZNFX1	ENSG00000124201	protein_coding	0.422575	2.12522e-08
FANCD2	ENSG00000144554	protein_coding	0.422557	2.12835e-08
CABLES2	ENSG00000149679	protein_coding	0.422512	2.13649e-08
ZNF780A	ENSG00000197782	protein_coding	0.422415	2.15399e-08
ABHD15	ENSG00000168792	protein_coding	0.422369	2.16239e-08
SLC30A1	ENSG00000170385	protein_coding	0.422348	2.16637e-08
WDR62	ENSG00000075702	protein_coding	0.422295	2.17603e-08
ZSCAN2	ENSG00000176371	protein_coding	0.422256	2.18319e-08
TEX10	ENSG00000136891	protein_coding	0.42225	2.1844e-08
SMARCC1	ENSG00000173473	protein_coding	0.422189	2.19566e-08
PLEKHM3	ENSG00000178385	protein_coding	0.422178	2.19762e-08
BBS4	ENSG00000140463	protein_coding	0.422166	2.19994e-08
FEN1	ENSG00000168496	protein_coding	0.422161	2.20081e-08
ZNF417	ENSG00000173480	protein_coding	0.422094	2.21322e-08
DCAF17	ENSG00000115827	protein_coding	0.421909	2.24808e-08
SRRT	ENSG00000087087	protein_coding	0.42189	2.25178e-08
SEC22C	ENSG00000093183	protein_coding	0.421862	2.25695e-08
NUP214	ENSG00000126883	protein_coding	0.421813	2.26635e-08
ZNF680	ENSG00000173041	protein_coding	0.42179	2.27079e-08
ZNF148	ENSG00000163848	protein_coding	0.42174	2.28044e-08
ECT2	ENSG00000114346	protein_coding	0.421735	2.28131e-08
TRMT61A	ENSG00000166166	protein_coding	0.421715	2.28515e-08
VPS18	ENSG00000104142	protein_coding	0.421713	2.28552e-08
DENND1A	ENSG00000119522	protein_coding	0.421685	2.29097e-08
MFAP1	ENSG00000140259	protein_coding	0.421652	2.29736e-08
UBN2	ENSG00000157741	protein_coding	0.421555	2.31617e-08
NBPF1	ENSG00000219481	protein_coding	0.421517	2.32362e-08
IRF2BP2	ENSG00000168264	protein_coding	0.421515	2.32392e-08
FAM227A	ENSG00000184949	protein_coding	0.421482	2.33049e-08
ZNF41	ENSG00000147124	protein_coding	0.421472	2.33243e-08
WDFY1	ENSG00000085449	protein_coding	0.421437	2.33927e-08
SFXN2	ENSG00000156398	protein_coding	0.421314	2.36372e-08
WRAP53	ENSG00000141499	protein_coding	0.421301	2.36634e-08
PUM2	ENSG00000055917	protein_coding	0.421291	2.36824e-08
MAIP1	ENSG00000162972	protein_coding	0.421286	2.36917e-08
WDCP	ENSG00000163026	protein_coding	0.421279	2.37056e-08
ECE1	ENSG00000117298	protein_coding	0.421278	2.37091e-08
TOM1L1	ENSG00000141198	protein_coding	0.421142	2.39819e-08
ALG1L2	ENSG00000251287	protein_coding	0.421139	2.39875e-08
RAB11FIP2	ENSG00000107560	protein_coding	0.421008	2.42524e-08
TNS3	ENSG00000136205	protein_coding	0.421	2.42696e-08
SP4	ENSG00000105866	protein_coding	0.420916	2.44414e-08
EHMT2	ENSG00000204371	protein_coding	0.420911	2.44519e-08
AEN	ENSG00000181026	protein_coding	0.420894	2.44859e-08
CWC22	ENSG00000163510	protein_coding	0.420869	2.45379e-08
POM121C	ENSG00000272391	protein_coding	0.420867	2.45419e-08
CNNM2	ENSG00000148842	protein_coding	0.420787	2.47079e-08
NIPA2	ENSG00000140157	protein_coding	0.420728	2.48306e-08
ADAM10	ENSG00000137845	protein_coding	0.420678	2.49362e-08
APH1A	ENSG00000117362	protein_coding	0.420666	2.49612e-08
CCDC57	ENSG00000176155	protein_coding	0.420593	2.51151e-08
INIP	ENSG00000148153	protein_coding	0.420463	2.53904e-08
POLG	ENSG00000140521	protein_coding	0.42036	2.56102e-08
PTPN1	ENSG00000196396	protein_coding	0.420286	2.57693e-08
SRSF10	ENSG00000188529	protein_coding	0.420219	2.59145e-08
GHDC	ENSG00000167925	protein_coding	0.420198	2.59597e-08
TICRR	ENSG00000140534	protein_coding	0.420197	2.59623e-08
MKS1	ENSG00000011143	protein_coding	0.420021	2.63486e-08
TP53I13	ENSG00000167543	protein_coding	0.41994	2.65276e-08
SMYD5	ENSG00000135632	protein_coding	0.419864	2.6697e-08
WDR3	ENSG00000065183	protein_coding	0.419806	2.68278e-08
TRMT1L	ENSG00000121486	protein_coding	0.419714	2.70353e-08
C2orf42	ENSG00000115998	protein_coding	0.419682	2.71087e-08
LASP1	ENSG00000002834	protein_coding	0.41957	2.73625e-08
KIF11	ENSG00000138160	protein_coding	0.419569	2.73651e-08
CAT	ENSG00000121691	protein_coding	0.419533	2.74477e-08
SDE2	ENSG00000143751	protein_coding	0.41941	2.77318e-08
HDAC7	ENSG00000061273	protein_coding	0.419396	2.77656e-08
HDAC8	ENSG00000147099	protein_coding	0.419365	2.78376e-08
RAB43	ENSG00000172780	protein_coding	0.419359	2.78504e-08
GZF1	ENSG00000125812	protein_coding	0.419352	2.78662e-08
IQCE	ENSG00000106012	protein_coding	0.419214	2.81915e-08
TOP3A	ENSG00000177302	protein_coding	0.419204	2.8214e-08
ZNF827	ENSG00000151612	protein_coding	0.419106	2.8447e-08
TUBA1B	ENSG00000123416	protein_coding	0.419089	2.84857e-08
MICU1	ENSG00000107745	protein_coding	0.419069	2.85352e-08
NKAP	ENSG00000101882	protein_coding	0.418956	2.88062e-08
TMEM230	ENSG00000089063	protein_coding	0.418855	2.9049e-08
FNDC3B	ENSG00000075420	protein_coding	0.41876	2.92811e-08
CDC25A	ENSG00000164045	protein_coding	0.418754	2.92962e-08
ZWILCH	ENSG00000174442	protein_coding	0.41875	2.93057e-08
FPGS	ENSG00000136877	protein_coding	0.418716	2.93875e-08
HSPA9	ENSG00000113013	protein_coding	0.418706	2.94119e-08
NAA15	ENSG00000164134	protein_coding	0.418706	2.94136e-08
PARN	ENSG00000140694	protein_coding	0.4186	2.96737e-08
MRPL19	ENSG00000115364	protein_coding	0.41859	2.97001e-08
MRPL46	ENSG00000259494	protein_coding	0.418552	2.97921e-08
CRLS1	ENSG00000088766	protein_coding	0.418529	2.98516e-08
E2F3	ENSG00000112242	protein_coding	0.41852	2.98736e-08
SYNRG	ENSG00000275066	protein_coding	0.418354	3.02888e-08
UBE2V1	ENSG00000244687	protein_coding	0.418338	3.03301e-08
PDPK1	ENSG00000140992	protein_coding	0.418025	3.11317e-08
RPTOR	ENSG00000141564	protein_coding	0.417962	3.12957e-08
PIGG	ENSG00000174227	protein_coding	0.417954	3.13166e-08
SCAI	ENSG00000173611	protein_coding	0.417881	3.15067e-08
AP3S2	ENSG00000157823	protein_coding	0.417866	3.15455e-08
HLTF	ENSG00000071794	protein_coding	0.417854	3.15788e-08
BARD1	ENSG00000138376	protein_coding	0.417847	3.15969e-08
UNC50	ENSG00000115446	protein_coding	0.417835	3.16281e-08
ANKFY1	ENSG00000185722	protein_coding	0.417706	3.19698e-08
CDC25C	ENSG00000158402	protein_coding	0.417677	3.20472e-08
USP22	ENSG00000124422	protein_coding	0.417566	3.23425e-08
SLC30A7	ENSG00000162695	protein_coding	0.417521	3.24656e-08
GBA	ENSG00000177628	protein_coding	0.417457	3.2638e-08
KANSL1	ENSG00000120071	protein_coding	0.417435	3.2697e-08
POLL	ENSG00000166169	protein_coding	0.417391	3.28176e-08
TCFL5	ENSG00000101190	protein_coding	0.417364	3.28914e-08
RAD52	ENSG00000002016	protein_coding	0.417248	3.32094e-08
KIFC1	ENSG00000237649	protein_coding	0.417191	3.33679e-08
SPOP	ENSG00000121067	protein_coding	0.41712	3.35657e-08
B4GALT3	ENSG00000158850	protein_coding	0.417106	3.36035e-08
PTBP1	ENSG00000011304	protein_coding	0.417051	3.37577e-08
RSPRY1	ENSG00000159579	protein_coding	0.41693	3.40974e-08
SINHCAF	ENSG00000139146	protein_coding	0.416888	3.42177e-08
CCNK	ENSG00000090061	protein_coding	0.416857	3.43044e-08
ZNF236	ENSG00000130856	protein_coding	0.416829	3.43851e-08
SEC61A1	ENSG00000058262	protein_coding	0.416823	3.44025e-08
GTPBP4	ENSG00000107937	protein_coding	0.416774	3.45418e-08
BCAR1	ENSG00000050820	protein_coding	0.416767	3.45625e-08
MDN1	ENSG00000112159	protein_coding	0.416532	3.52425e-08
ZNF174	ENSG00000103343	protein_coding	0.416441	3.55086e-08
STK16	ENSG00000115661	protein_coding	0.416441	3.55107e-08
PRRC1	ENSG00000164244	protein_coding	0.416435	3.55264e-08
EWSR1	ENSG00000182944	protein_coding	0.416303	3.59194e-08
ZNF764	ENSG00000169951	protein_coding	0.416254	3.60632e-08
AC120114.4	ENSG00000281348	protein_coding	0.416117	3.64753e-08
MAPK9	ENSG00000050748	protein_coding	0.416117	3.64764e-08
COX19	ENSG00000240230	protein_coding	0.416046	3.6689e-08
CSTF2T	ENSG00000177613	protein_coding	0.416016	3.67808e-08
ZC3H11A	ENSG00000058673	protein_coding	0.415813	3.7406e-08
COA1	ENSG00000106603	protein_coding	0.415725	3.76776e-08
PDXDC1	ENSG00000179889	protein_coding	0.415551	3.82246e-08
C5orf15	ENSG00000113583	protein_coding	0.41547	3.84801e-08
TOMM20	ENSG00000173726	protein_coding	0.415447	3.85545e-08
ACIN1	ENSG00000100813	protein_coding	0.415428	3.86147e-08
PNKD	ENSG00000127838	protein_coding	0.415405	3.86867e-08
RUVBL1	ENSG00000175792	protein_coding	0.41537	3.88003e-08
TTC27	ENSG00000018699	protein_coding	0.415223	3.92728e-08
COX7A2L	ENSG00000115944	protein_coding	0.415219	3.9286e-08
PDIA5	ENSG00000065485	protein_coding	0.415212	3.93071e-08
C2orf15	ENSG00000273045	protein_coding	0.415155	3.94936e-08
AGBL5	ENSG00000084693	protein_coding	0.415118	3.9614e-08
MGAT2	ENSG00000168282	protein_coding	0.415048	3.9844e-08
MTIF2	ENSG00000085760	protein_coding	0.41499	4.00338e-08
FNBP1L	ENSG00000137942	protein_coding	0.414976	4.00804e-08
LRRC49	ENSG00000137821	protein_coding	0.414927	4.02432e-08
FAM111A	ENSG00000166801	protein_coding	0.414909	4.03039e-08
ANKRD28	ENSG00000206560	protein_coding	0.414898	4.03402e-08
RPL7L1	ENSG00000146223	protein_coding	0.414896	4.03453e-08
PAGR1	ENSG00000280789	protein_coding	0.414886	4.03794e-08
LIMD1	ENSG00000144791	protein_coding	0.41485	4.05005e-08
DNAJC7	ENSG00000168259	protein_coding	0.414848	4.05049e-08
CWC25	ENSG00000273559	protein_coding	0.414757	4.08105e-08
CBL	ENSG00000110395	protein_coding	0.414752	4.08286e-08
PRCC	ENSG00000143294	protein_coding	0.414736	4.08821e-08
CAPN7	ENSG00000131375	protein_coding	0.41465	4.11725e-08
SRSF7	ENSG00000115875	protein_coding	0.414637	4.12173e-08
PRR5-ARHGAP8	ENSG00000248405	protein_coding	0.414584	4.1397e-08
AKIRIN1	ENSG00000174574	protein_coding	0.414534	4.1569e-08
E2F8	ENSG00000129173	protein_coding	0.414478	4.1759e-08
MRPS14	ENSG00000120333	protein_coding	0.414465	4.18048e-08
PEAK1	ENSG00000173517	protein_coding	0.414389	4.20667e-08
HSP90AB1	ENSG00000096384	protein_coding	0.414375	4.21142e-08
ATP6V1C1	ENSG00000155097	protein_coding	0.414275	4.2463e-08
DHX16	ENSG00000204560	protein_coding	0.414257	4.25262e-08
CHTOP	ENSG00000160679	protein_coding	0.414095	4.30982e-08
ARAP3	ENSG00000120318	protein_coding	0.413938	4.3656e-08
MAP2K5	ENSG00000137764	protein_coding	0.413931	4.36822e-08
GMFB	ENSG00000197045	protein_coding	0.413767	4.42735e-08
SENP3	ENSG00000161956	protein_coding	0.413761	4.42955e-08
VPS33B	ENSG00000184056	protein_coding	0.413748	4.43435e-08
MLX	ENSG00000108788	protein_coding	0.413744	4.43581e-08
CDC73	ENSG00000134371	protein_coding	0.41373	4.44093e-08
TSNAX	ENSG00000116918	protein_coding	0.413694	4.45392e-08
SLC25A35	ENSG00000125434	protein_coding	0.413682	4.45862e-08
CASP3	ENSG00000164305	protein_coding	0.413612	4.48413e-08
MTOR	ENSG00000198793	protein_coding	0.413574	4.4982e-08
KIF20B	ENSG00000138182	protein_coding	0.413493	4.52806e-08
SGO2	ENSG00000163535	protein_coding	0.413458	4.54124e-08
ACP1	ENSG00000143727	protein_coding	0.413389	4.56702e-08
ZBTB42	ENSG00000179627	protein_coding	0.413325	4.59096e-08
GALK2	ENSG00000156958	protein_coding	0.413241	4.62298e-08
ABCC4	ENSG00000125257	protein_coding	0.413202	4.63768e-08
SPATA25	ENSG00000149634	protein_coding	0.413182	4.64539e-08
HSPA5	ENSG00000044574	protein_coding	0.413177	4.64711e-08
SEC23B	ENSG00000101310	protein_coding	0.413153	4.65614e-08
ANAPC5	ENSG00000089053	protein_coding	0.413106	4.67418e-08
APPBP2	ENSG00000062725	protein_coding	0.413029	4.70376e-08
CNOT3	ENSG00000088038	protein_coding	0.412942	4.73752e-08
TAF15	ENSG00000270647	protein_coding	0.41293	4.742e-08
USP3	ENSG00000140455	protein_coding	0.412919	4.74632e-08
ERCC4	ENSG00000175595	protein_coding	0.412885	4.75985e-08
YWHAB	ENSG00000166913	protein_coding	0.412865	4.76751e-08
PI4KA	ENSG00000241973	protein_coding	0.412649	4.85236e-08
DIS3L2	ENSG00000144535	protein_coding	0.412628	4.86079e-08
BYSL	ENSG00000112578	protein_coding	0.412618	4.86493e-08
NKIRAS2	ENSG00000168256	protein_coding	0.412585	4.87819e-08
RFX5	ENSG00000143390	protein_coding	0.412432	4.93957e-08
GUSB	ENSG00000169919	protein_coding	0.412422	4.94344e-08
CYB561	ENSG00000008283	protein_coding	0.412403	4.95132e-08
WDR11	ENSG00000120008	protein_coding	0.412373	4.96339e-08
DGKD	ENSG00000077044	protein_coding	0.412267	5.00641e-08
FBXW8	ENSG00000174989	protein_coding	0.412205	5.03177e-08
GRB10	ENSG00000106070	protein_coding	0.412165	5.04855e-08
ZNF318	ENSG00000171467	protein_coding	0.412036	5.10208e-08
NAA25	ENSG00000111300	protein_coding	0.411815	5.19483e-08
HNRNPA2B1	ENSG00000122566	protein_coding	0.41181	5.19692e-08
UGGT2	ENSG00000102595	protein_coding	0.411676	5.25418e-08
FBH1	ENSG00000134452	protein_coding	0.411662	5.26006e-08
ZNRF3	ENSG00000183579	protein_coding	0.411654	5.26333e-08
SETX	ENSG00000107290	protein_coding	0.411561	5.3038e-08
ABCB7	ENSG00000131269	protein_coding	0.411518	5.32226e-08
TOB2	ENSG00000183864	protein_coding	0.41148	5.33885e-08
KCTD3	ENSG00000136636	protein_coding	0.411444	5.35441e-08
MOB1A	ENSG00000114978	protein_coding	0.411419	5.36532e-08
PFKM	ENSG00000152556	protein_coding	0.411396	5.37549e-08
UBA2	ENSG00000126261	protein_coding	0.411303	5.41638e-08
SLC26A1	ENSG00000145217	protein_coding	0.411229	5.44888e-08
POMK	ENSG00000185900	protein_coding	0.411137	5.48984e-08
PEX26	ENSG00000215193	protein_coding	0.411094	5.50922e-08
BCLAF1	ENSG00000029363	protein_coding	0.411076	5.51727e-08
NUDT16	ENSG00000198585	protein_coding	0.411042	5.53268e-08
RAPGEF2	ENSG00000109756	protein_coding	0.41098	5.56052e-08
RPAP3	ENSG00000005175	protein_coding	0.410949	5.57468e-08
ODR4	ENSG00000157181	protein_coding	0.410943	5.57732e-08
ADNP2	ENSG00000101544	protein_coding	0.410877	5.6073e-08
ZC2HC1C	ENSG00000119703	protein_coding	0.410833	5.62775e-08
ZBTB14	ENSG00000198081	protein_coding	0.410801	5.64232e-08
SLC39A7	ENSG00000112473	protein_coding	0.410786	5.64928e-08
TRAF3	ENSG00000131323	protein_coding	0.410744	5.66864e-08
UBTF	ENSG00000108312	protein_coding	0.410743	5.66909e-08
CEP295	ENSG00000166004	protein_coding	0.410743	5.66914e-08
ZBTB12	ENSG00000204366	protein_coding	0.410701	5.68857e-08
KCTD20	ENSG00000112078	protein_coding	0.410378	5.8398e-08
SUCO	ENSG00000094975	protein_coding	0.410328	5.86367e-08
KBTBD2	ENSG00000170852	protein_coding	0.410101	5.97258e-08
MRPL9	ENSG00000143436	protein_coding	0.410011	6.01615e-08
SNAP47	ENSG00000143740	protein_coding	0.410006	6.01886e-08
PMPCA	ENSG00000165688	protein_coding	0.409919	6.06124e-08
GNG10	ENSG00000242616	protein_coding	0.409906	6.06763e-08
EIF3A	ENSG00000107581	protein_coding	0.409868	6.0865e-08
AKAP1	ENSG00000121057	protein_coding	0.409856	6.09243e-08
RHOT1	ENSG00000126858	protein_coding	0.409756	6.14179e-08
DYRK1A	ENSG00000157540	protein_coding	0.409662	6.18894e-08
SEPTIN11	ENSG00000138758	protein_coding	0.409619	6.21045e-08
OCRL	ENSG00000122126	protein_coding	0.409534	6.25362e-08
RIC8B	ENSG00000111785	protein_coding	0.409481	6.28033e-08
BRD2	ENSG00000204256	protein_coding	0.409435	6.30396e-08
PRR14L	ENSG00000183530	protein_coding	0.409295	6.37585e-08
MED23	ENSG00000112282	protein_coding	0.409249	6.39963e-08
AMBRA1	ENSG00000110497	protein_coding	0.409244	6.40222e-08
TOGARAM1	ENSG00000198718	protein_coding	0.40917	6.4404e-08
XPO6	ENSG00000169180	protein_coding	0.409083	6.48625e-08
DKC1	ENSG00000130826	protein_coding	0.408948	6.55709e-08
RNF34	ENSG00000170633	protein_coding	0.408913	6.57565e-08
ZBTB21	ENSG00000173276	protein_coding	0.408883	6.59161e-08
MBTD1	ENSG00000011258	protein_coding	0.408875	6.59607e-08
METTL6	ENSG00000206562	protein_coding	0.408859	6.60462e-08
ZNF407	ENSG00000215421	protein_coding	0.408826	6.62206e-08
TRIM11	ENSG00000154370	protein_coding	0.408745	6.66577e-08
YTHDF3	ENSG00000185728	protein_coding	0.408676	6.70284e-08
AARSD1	ENSG00000266967	protein_coding	0.408555	6.76886e-08
ZC3H7B	ENSG00000100403	protein_coding	0.408454	6.82428e-08
DLGAP4	ENSG00000080845	protein_coding	0.408408	6.84943e-08
TMEM223	ENSG00000168569	protein_coding	0.408406	6.85051e-08
SEL1L	ENSG00000071537	protein_coding	0.408389	6.86025e-08
SLC12A7	ENSG00000113504	protein_coding	0.408332	6.89206e-08
PPP1CC	ENSG00000186298	protein_coding	0.40832	6.89843e-08
HSPG2	ENSG00000142798	protein_coding	0.408259	6.93281e-08
HOXA10	ENSG00000253293	protein_coding	0.40825	6.93781e-08
EIF4EBP2	ENSG00000148730	protein_coding	0.408235	6.94614e-08
ZFAND4	ENSG00000172671	protein_coding	0.408234	6.94627e-08
SCARB1	ENSG00000073060	protein_coding	0.408165	6.98534e-08
GAS2L3	ENSG00000139354	protein_coding	0.408109	7.01715e-08
POLR3C	ENSG00000186141	protein_coding	0.408079	7.03395e-08
ARMC2	ENSG00000118690	protein_coding	0.408077	7.03529e-08
BBX	ENSG00000114439	protein_coding	0.408043	7.05461e-08
TCAF1	ENSG00000198420	protein_coding	0.407789	7.20012e-08
ZMYND11	ENSG00000015171	protein_coding	0.407772	7.21019e-08
MED20	ENSG00000124641	protein_coding	0.407685	7.26071e-08
UBR3	ENSG00000144357	protein_coding	0.407618	7.30029e-08
TRIM28	ENSG00000130726	protein_coding	0.407488	7.3766e-08
G6PC3	ENSG00000141349	protein_coding	0.407486	7.37814e-08
EP300	ENSG00000100393	protein_coding	0.407377	7.4431e-08
TUBGCP3	ENSG00000126216	protein_coding	0.407269	7.50817e-08
ESCO1	ENSG00000141446	protein_coding	0.407195	7.55306e-08
ATM	ENSG00000149311	protein_coding	0.407184	7.55922e-08
KANSL1L	ENSG00000144445	protein_coding	0.407001	7.67117e-08
PDF	ENSG00000258429	protein_coding	0.406963	7.69507e-08
FLVCR1	ENSG00000162769	protein_coding	0.406856	7.7612e-08
KIAA0753	ENSG00000198920	protein_coding	0.406827	7.77974e-08
PTPRG	ENSG00000144724	protein_coding	0.406713	7.85083e-08
EMC1	ENSG00000127463	protein_coding	0.406604	7.92019e-08
ATG4B	ENSG00000168397	protein_coding	0.406572	7.94026e-08
TDRKH	ENSG00000182134	protein_coding	0.406463	8.00988e-08
DNAJC13	ENSG00000138246	protein_coding	0.406453	8.01632e-08
CBFA2T2	ENSG00000078699	protein_coding	0.406442	8.02358e-08
DCAF16	ENSG00000163257	protein_coding	0.406401	8.04978e-08
ZNF641	ENSG00000167528	protein_coding	0.406198	8.18188e-08
FCSK	ENSG00000157353	protein_coding	0.406175	8.19683e-08
PI4KB	ENSG00000143393	protein_coding	0.406155	8.21021e-08
CTNNB1	ENSG00000168036	protein_coding	0.406049	8.28061e-08
DOLK	ENSG00000175283	protein_coding	0.406037	8.2883e-08
DTL	ENSG00000143476	protein_coding	0.40595	8.34593e-08
DIABLO	ENSG00000184047	protein_coding	0.40589	8.38637e-08
ZC3HAV1L	ENSG00000146858	protein_coding	0.405801	8.44619e-08
TMPPE	ENSG00000188167	protein_coding	0.405801	8.44662e-08
CALU	ENSG00000128595	protein_coding	0.405664	8.53932e-08
DUSP3	ENSG00000108861	protein_coding	0.405661	8.54177e-08
PASK	ENSG00000115687	protein_coding	0.405577	8.59917e-08
AGRN	ENSG00000188157	protein_coding	0.405555	8.61394e-08
PIGO	ENSG00000165282	protein_coding	0.40552	8.63825e-08
TMEM243	ENSG00000135185	protein_coding	0.405503	8.65008e-08
PSPC1	ENSG00000121390	protein_coding	0.405444	8.69126e-08
EMC8	ENSG00000131148	protein_coding	0.405391	8.72805e-08
ACLY	ENSG00000131473	protein_coding	0.405332	8.76914e-08
NOMO1	ENSG00000103512	protein_coding	0.405311	8.78412e-08
MBOAT7	ENSG00000125505	protein_coding	0.40531	8.78467e-08
RCHY1	ENSG00000163743	protein_coding	0.405295	8.79501e-08
DNAJC16	ENSG00000116138	protein_coding	0.40525	8.8268e-08
BCOR	ENSG00000183337	protein_coding	0.405182	8.87461e-08
SH3BP5L	ENSG00000175137	protein_coding	0.405109	8.92648e-08
PIGQ	ENSG00000007541	protein_coding	0.404893	9.08194e-08
MCM3	ENSG00000112118	protein_coding	0.404872	9.09746e-08
NSL1	ENSG00000117697	protein_coding	0.404802	9.1484e-08
SACM1L	ENSG00000211456	protein_coding	0.404764	9.17623e-08
ATXN2	ENSG00000204842	protein_coding	0.404748	9.18738e-08
COPS7B	ENSG00000144524	protein_coding	0.404655	9.25574e-08
PRPF19	ENSG00000110107	protein_coding	0.404606	9.29199e-08
MANBAL	ENSG00000101363	protein_coding	0.404602	9.29554e-08
CDAN1	ENSG00000140326	protein_coding	0.404566	9.32164e-08
DISP1	ENSG00000154309	protein_coding	0.40456	9.32616e-08
CRCP	ENSG00000241258	protein_coding	0.404436	9.41889e-08
WDR82	ENSG00000164091	protein_coding	0.404398	9.44754e-08
SLC33A1	ENSG00000169359	protein_coding	0.404279	9.53759e-08
NHEJ1	ENSG00000187736	protein_coding	0.404272	9.54262e-08
TNPO3	ENSG00000064419	protein_coding	0.404265	9.54806e-08
MAP3K21	ENSG00000143674	protein_coding	0.404245	9.56375e-08
PTAR1	ENSG00000188647	protein_coding	0.40424	9.56743e-08
ZNF618	ENSG00000157657	protein_coding	0.404226	9.5776e-08
RMDN3	ENSG00000137824	protein_coding	0.404179	9.61353e-08
WDR46	ENSG00000227057	protein_coding	0.404078	9.69111e-08
SASS6	ENSG00000156876	protein_coding	0.404068	9.69876e-08
C1orf109	ENSG00000116922	protein_coding	0.403945	9.79437e-08
WDR48	ENSG00000114742	protein_coding	0.403857	9.86331e-08
PRMT5	ENSG00000100462	protein_coding	0.403767	9.93423e-08
ZBED3	ENSG00000132846	protein_coding	0.403749	9.94835e-08
FBXO5	ENSG00000112029	protein_coding	0.403698	9.98865e-08
PTPDC1	ENSG00000158079	protein_coding	0.40363	1.00432e-07
SLC29A2	ENSG00000174669	protein_coding	0.403599	1.0068e-07
TNKS	ENSG00000173273	protein_coding	0.403574	1.00875e-07
ZSCAN20	ENSG00000121903	protein_coding	0.403547	1.01096e-07
SULT1A2	ENSG00000197165	protein_coding	0.403501	1.01461e-07
TBL1XR1	ENSG00000177565	protein_coding	0.40349	1.01553e-07
SAFB	ENSG00000160633	protein_coding	0.403481	1.01621e-07
AKAP7	ENSG00000118507	protein_coding	0.403409	1.02207e-07
XIAP	ENSG00000101966	protein_coding	0.403366	1.02554e-07
GLT8D1	ENSG00000016864	protein_coding	0.403272	1.03325e-07
PRDM10	ENSG00000170325	protein_coding	0.403238	1.03601e-07
TMED8	ENSG00000100580	protein_coding	0.403238	1.03604e-07
AASDH	ENSG00000157426	protein_coding	0.403219	1.03758e-07
TNPO1	ENSG00000083312	protein_coding	0.403206	1.03867e-07
CHRNA5	ENSG00000169684	protein_coding	0.403193	1.03977e-07
ASTE1	ENSG00000034533	protein_coding	0.403159	1.04253e-07
SCYL3	ENSG00000000457	protein_coding	0.403143	1.04387e-07
FOXK2	ENSG00000141568	protein_coding	0.40314	1.04409e-07
EPB41L2	ENSG00000079819	protein_coding	0.403124	1.04546e-07
TMEM209	ENSG00000146842	protein_coding	0.403095	1.04783e-07
ZNF628	ENSG00000197483	protein_coding	0.403092	1.04812e-07
SMYD4	ENSG00000186532	protein_coding	0.403055	1.05123e-07
PSMD3	ENSG00000108344	protein_coding	0.403024	1.0538e-07
ABCF1	ENSG00000204574	protein_coding	0.40299	1.05663e-07
BRD3	ENSG00000169925	protein_coding	0.402895	1.06465e-07
U2SURP	ENSG00000163714	protein_coding	0.402834	1.06979e-07
PAICS	ENSG00000128050	protein_coding	0.402794	1.07319e-07
ZNF514	ENSG00000144026	protein_coding	0.402778	1.07452e-07
VAMP7	ENSG00000124333	protein_coding	0.402673	1.08354e-07
CDCA3	ENSG00000111665	protein_coding	0.40267	1.08374e-07
MBD4	ENSG00000129071	protein_coding	0.402663	1.08436e-07
TCTA	ENSG00000145022	protein_coding	0.402658	1.08483e-07
CENPE	ENSG00000138778	protein_coding	0.402618	1.08828e-07
MANBA	ENSG00000109323	protein_coding	0.402586	1.09099e-07
ARF1	ENSG00000143761	protein_coding	0.402544	1.09464e-07
SEZ6L2	ENSG00000174938	protein_coding	0.402526	1.09622e-07
RERE	ENSG00000142599	protein_coding	0.402395	1.1076e-07
PPHLN1	ENSG00000134283	protein_coding	0.40238	1.10896e-07
WDR5	ENSG00000196363	protein_coding	0.402371	1.1097e-07
RITA1	ENSG00000139405	protein_coding	0.40237	1.10986e-07
NBPF9	ENSG00000269713	protein_coding	0.402357	1.11097e-07
PSMC3IP	ENSG00000131470	protein_coding	0.402249	1.12053e-07
NEURL2	ENSG00000124257	protein_coding	0.402239	1.12138e-07
ZNF182	ENSG00000147118	protein_coding	0.402192	1.12557e-07
KIF24	ENSG00000186638	protein_coding	0.402119	1.13207e-07
ENTPD4	ENSG00000197217	protein_coding	0.402108	1.1331e-07
AKAP8	ENSG00000105127	protein_coding	0.402101	1.13369e-07
HELZ2	ENSG00000130589	protein_coding	0.402032	1.13988e-07
TAF8	ENSG00000137413	protein_coding	0.401923	1.14977e-07
C6orf89	ENSG00000198663	protein_coding	0.401853	1.15617e-07
WDR6	ENSG00000178252	protein_coding	0.40185	1.15636e-07
U2AF2	ENSG00000063244	protein_coding	0.401764	1.16431e-07
LIN54	ENSG00000189308	protein_coding	0.401742	1.16631e-07
TARDBP	ENSG00000120948	protein_coding	0.40153	1.18602e-07
ENTPD6	ENSG00000197586	protein_coding	0.401504	1.18844e-07
DDX46	ENSG00000145833	protein_coding	0.401503	1.18848e-07
R3HDM2	ENSG00000179912	protein_coding	0.401425	1.1959e-07
ALG10B	ENSG00000175548	protein_coding	0.401399	1.19834e-07
METTL2B	ENSG00000165055	protein_coding	0.401295	1.20817e-07
TRAIP	ENSG00000183763	protein_coding	0.401288	1.20883e-07
GPATCH1	ENSG00000076650	protein_coding	0.401221	1.21529e-07
STAG1	ENSG00000118007	protein_coding	0.401176	1.21955e-07
SURF6	ENSG00000148296	protein_coding	0.401145	1.22257e-07
CEP95	ENSG00000258890	protein_coding	0.401099	1.22701e-07
TAF1C	ENSG00000103168	protein_coding	0.401082	1.22861e-07
TTC5	ENSG00000136319	protein_coding	0.401071	1.22973e-07
ZNF146	ENSG00000167635	protein_coding	0.40105	1.23178e-07
SMUG1	ENSG00000123415	protein_coding	0.401029	1.23374e-07
ZNF500	ENSG00000103199	protein_coding	0.401005	1.2361e-07
CTDSP1	ENSG00000144579	protein_coding	0.400954	1.24111e-07
GPS1	ENSG00000169727	protein_coding	0.400928	1.24361e-07
DNAAF5	ENSG00000164818	protein_coding	0.400797	1.25651e-07
ARNT	ENSG00000143437	protein_coding	0.400738	1.26239e-07
GRAMD1A	ENSG00000089351	protein_coding	0.400697	1.26651e-07
PHTF1	ENSG00000116793	protein_coding	0.400643	1.27187e-07
CXorf38	ENSG00000185753	protein_coding	0.40063	1.27312e-07
TRAF3IP1	ENSG00000204104	protein_coding	0.400562	1.27995e-07
CDR2	ENSG00000140743	protein_coding	0.400539	1.28229e-07
SLC41A1	ENSG00000133065	protein_coding	0.400451	1.29117e-07
MRPS11	ENSG00000181991	protein_coding	0.400423	1.29407e-07
HSPA8	ENSG00000109971	protein_coding	0.400386	1.29783e-07
PLK4	ENSG00000142731	protein_coding	0.400369	1.29954e-07
ERGIC3	ENSG00000125991	protein_coding	0.400269	1.30979e-07
GSS	ENSG00000100983	protein_coding	0.400243	1.31246e-07
MFSD9	ENSG00000135953	protein_coding	0.400243	1.31251e-07
TMEM201	ENSG00000188807	protein_coding	0.400158	1.32127e-07
ZBTB40	ENSG00000184677	protein_coding	0.400148	1.32238e-07
FOXP4	ENSG00000137166	protein_coding	0.40003	1.33465e-07
FOXJ3	ENSG00000198815	protein_coding	0.399828	1.35602e-07
PRPF3	ENSG00000117360	protein_coding	0.399784	1.36069e-07
FAHD2A	ENSG00000115042	protein_coding	0.399643	1.37576e-07
PTPN4	ENSG00000088179	protein_coding	0.399641	1.37598e-07
UBE3B	ENSG00000151148	protein_coding	0.399633	1.37691e-07
DCTN5	ENSG00000166847	protein_coding	0.399609	1.37945e-07
ABCB10	ENSG00000135776	protein_coding	0.399591	1.3814e-07
ZNF70	ENSG00000187792	protein_coding	0.399565	1.38424e-07
RAB1A	ENSG00000138069	protein_coding	0.399423	1.39971e-07
ADRM1	ENSG00000130706	protein_coding	0.399279	1.41561e-07
USP38	ENSG00000170185	protein_coding	0.399271	1.41656e-07
ZBTB34	ENSG00000177125	protein_coding	0.399194	1.42508e-07
PGAP3	ENSG00000161395	protein_coding	0.399148	1.43027e-07
LATS2	ENSG00000150457	protein_coding	0.399131	1.43211e-07
ACSM3	ENSG00000005187	protein_coding	0.39908	1.43786e-07
SLC9A8	ENSG00000197818	protein_coding	0.39905	1.44119e-07
HNRNPM	ENSG00000099783	protein_coding	0.399005	1.44634e-07
SUPV3L1	ENSG00000156502	protein_coding	0.399004	1.44647e-07
KNSTRN	ENSG00000128944	protein_coding	0.398884	1.46009e-07
PROSER1	ENSG00000120685	protein_coding	0.398836	1.46561e-07
SRP54	ENSG00000100883	protein_coding	0.398834	1.46575e-07
C12orf73	ENSG00000204954	protein_coding	0.398771	1.47301e-07
NEDD9	ENSG00000111859	protein_coding	0.398749	1.47556e-07
GTF3C2	ENSG00000115207	protein_coding	0.398634	1.48896e-07
REXO5	ENSG00000005189	protein_coding	0.398585	1.49466e-07
CBWD2	ENSG00000136682	protein_coding	0.398492	1.50552e-07
MEST	ENSG00000106484	protein_coding	0.398442	1.51138e-07
TXNDC11	ENSG00000153066	protein_coding	0.39841	1.51518e-07
TTF1	ENSG00000125482	protein_coding	0.398378	1.51897e-07
RTEL1-TNFRSF6B	ENSG00000026036	protein_coding	0.398323	1.52556e-07
CALR	ENSG00000179218	protein_coding	0.398313	1.52668e-07
CKAP5	ENSG00000175216	protein_coding	0.398239	1.53561e-07
BRD8	ENSG00000112983	protein_coding	0.398185	1.54203e-07
C16orf46	ENSG00000166455	protein_coding	0.398119	1.55002e-07
WDR43	ENSG00000163811	protein_coding	0.398114	1.55062e-07
C14orf93	ENSG00000100802	protein_coding	0.3981	1.5523e-07
YIPF4	ENSG00000119820	protein_coding	0.398087	1.55385e-07
FZD2	ENSG00000180340	protein_coding	0.398055	1.55773e-07
PRTFDC1	ENSG00000099256	protein_coding	0.397873	1.58001e-07
ARID1A	ENSG00000117713	protein_coding	0.39784	1.58409e-07
IPO7	ENSG00000205339	protein_coding	0.39784	1.58417e-07
VARS1	ENSG00000204394	protein_coding	0.39783	1.58542e-07
POGLUT1	ENSG00000163389	protein_coding	0.39777	1.59279e-07
BORA	ENSG00000136122	protein_coding	0.397692	1.60253e-07
PRRC2B	ENSG00000130723	protein_coding	0.397664	1.60603e-07
HPS3	ENSG00000163755	protein_coding	0.397663	1.60619e-07
EOLA2	ENSG00000197021	protein_coding	0.397538	1.62184e-07
FBXO28	ENSG00000143756	protein_coding	0.397482	1.62896e-07
FANCM	ENSG00000187790	protein_coding	0.397451	1.63287e-07
RBM23	ENSG00000100461	protein_coding	0.39739	1.64063e-07
LCLAT1	ENSG00000172954	protein_coding	0.397368	1.64351e-07
ZDHHC6	ENSG00000023041	protein_coding	0.397339	1.64719e-07
ALDH1B1	ENSG00000137124	protein_coding	0.397242	1.65965e-07
KIF2A	ENSG00000068796	protein_coding	0.397233	1.66084e-07
SRP9	ENSG00000143742	protein_coding	0.397182	1.66739e-07
CTSA	ENSG00000064601	protein_coding	0.397151	1.6714e-07
AARS2	ENSG00000124608	protein_coding	0.397136	1.67334e-07
ZBTB41	ENSG00000177888	protein_coding	0.397125	1.67477e-07
SPSB2	ENSG00000111671	protein_coding	0.397105	1.67739e-07
THAP9	ENSG00000168152	protein_coding	0.397095	1.67877e-07
FRS2	ENSG00000166225	protein_coding	0.39693	1.70044e-07
CENPJ	ENSG00000151849	protein_coding	0.396862	1.70948e-07
ASIC1	ENSG00000110881	protein_coding	0.396744	1.72511e-07
TMEM185B	ENSG00000226479	protein_coding	0.396743	1.72531e-07
LRBA	ENSG00000198589	protein_coding	0.396722	1.72811e-07
PODXL	ENSG00000128567	protein_coding	0.396695	1.73176e-07
HEATR3	ENSG00000155393	protein_coding	0.396628	1.74076e-07
CEP83	ENSG00000173588	protein_coding	0.396595	1.74521e-07
GCC1	ENSG00000179562	protein_coding	0.396556	1.75056e-07
TTF2	ENSG00000116830	protein_coding	0.396459	1.76379e-07
TIMM8A	ENSG00000126953	protein_coding	0.396403	1.77146e-07
CDCA5	ENSG00000146670	protein_coding	0.396394	1.77269e-07
C4orf46	ENSG00000205208	protein_coding	0.396347	1.77913e-07
OTUD7B	ENSG00000264522	protein_coding	0.396337	1.78056e-07
RNF40	ENSG00000103549	protein_coding	0.396289	1.78717e-07
METAP1D	ENSG00000172878	protein_coding	0.396263	1.79081e-07
COPZ1	ENSG00000111481	protein_coding	0.396237	1.79441e-07
EXOG	ENSG00000157036	protein_coding	0.396215	1.79743e-07
LRRC59	ENSG00000108829	protein_coding	0.396192	1.80074e-07
LYRM2	ENSG00000083099	protein_coding	0.396163	1.80472e-07
BRPF1	ENSG00000156983	protein_coding	0.396159	1.80526e-07
MRS2	ENSG00000124532	protein_coding	0.396156	1.80579e-07
H2AZ2	ENSG00000105968	protein_coding	0.396107	1.81264e-07
ITGB1	ENSG00000150093	protein_coding	0.396082	1.81617e-07
SKIL	ENSG00000136603	protein_coding	0.396013	1.82593e-07
CDK20	ENSG00000156345	protein_coding	0.39593	1.83764e-07
TMEM216	ENSG00000187049	protein_coding	0.395845	1.84974e-07
DNAAF2	ENSG00000165506	protein_coding	0.395845	1.84974e-07
GEMIN6	ENSG00000152147	protein_coding	0.395826	1.85255e-07
SOS1	ENSG00000115904	protein_coding	0.395738	1.8651e-07
MECP2	ENSG00000169057	protein_coding	0.395733	1.8659e-07
ARCN1	ENSG00000095139	protein_coding	0.395732	1.866e-07
SPATA5	ENSG00000145375	protein_coding	0.395712	1.8689e-07
SLC39A10	ENSG00000196950	protein_coding	0.395653	1.87744e-07
HERC2	ENSG00000128731	protein_coding	0.395595	1.88591e-07
UBXN2B	ENSG00000215114	protein_coding	0.395558	1.8914e-07
CDC23	ENSG00000094880	protein_coding	0.395514	1.89776e-07
C9orf64	ENSG00000165118	protein_coding	0.39551	1.89842e-07
TOR1B	ENSG00000136816	protein_coding	0.395181	1.94731e-07
ZKSCAN8	ENSG00000198315	protein_coding	0.395176	1.94812e-07
CCAR1	ENSG00000060339	protein_coding	0.395119	1.95667e-07
ZNF766	ENSG00000196214	protein_coding	0.395015	1.9725e-07
DPH2	ENSG00000132768	protein_coding	0.394968	1.97958e-07
SPTAN1	ENSG00000197694	protein_coding	0.394894	1.99098e-07
GPR180	ENSG00000152749	protein_coding	0.39488	1.99314e-07
EPC1	ENSG00000120616	protein_coding	0.394869	1.99473e-07
SMCHD1	ENSG00000101596	protein_coding	0.394818	2.00273e-07
KNTC1	ENSG00000184445	protein_coding	0.394779	2.00863e-07
ZNF776	ENSG00000152443	protein_coding	0.394766	2.0108e-07
TRIM67	ENSG00000119283	protein_coding	0.39466	2.02727e-07
CAND1	ENSG00000111530	protein_coding	0.394653	2.02828e-07
SENP6	ENSG00000112701	protein_coding	0.394653	2.02839e-07
PSME4	ENSG00000068878	protein_coding	0.394635	2.03122e-07
ABCE1	ENSG00000164163	protein_coding	0.394427	2.06394e-07
PAPOLG	ENSG00000115421	protein_coding	0.394365	2.07383e-07
RPRD2	ENSG00000163125	protein_coding	0.394338	2.07824e-07
WBP11	ENSG00000084463	protein_coding	0.394326	2.08005e-07
MTHFD2	ENSG00000065911	protein_coding	0.394321	2.08091e-07
WDR4	ENSG00000160193	protein_coding	0.394305	2.08357e-07
GALC	ENSG00000054983	protein_coding	0.394205	2.09957e-07
FKBP10	ENSG00000141756	protein_coding	0.394195	2.10129e-07
LINGO1	ENSG00000169783	protein_coding	0.394048	2.12509e-07
SNX5	ENSG00000089006	protein_coding	0.394042	2.12608e-07
PISD	ENSG00000241878	protein_coding	0.393995	2.13383e-07
PARD6B	ENSG00000124171	protein_coding	0.393973	2.13747e-07
SLC35A5	ENSG00000138459	protein_coding	0.39397	2.13793e-07
INTS7	ENSG00000143493	protein_coding	0.393911	2.14766e-07
EXOC6	ENSG00000138190	protein_coding	0.39388	2.15276e-07
AL121753.1	ENSG00000261582	protein_coding	0.393877	2.15324e-07
PIMREG	ENSG00000129195	protein_coding	0.39387	2.15451e-07
KIF22	ENSG00000079616	protein_coding	0.393852	2.15746e-07
NUFIP1	ENSG00000083635	protein_coding	0.393782	2.16919e-07
SPATS2	ENSG00000123352	protein_coding	0.393666	2.18852e-07
INPPL1	ENSG00000165458	protein_coding	0.39361	2.19794e-07
TAF6	ENSG00000106290	protein_coding	0.393468	2.2222e-07
TLK1	ENSG00000198586	protein_coding	0.393429	2.22885e-07
RAD54L	ENSG00000085999	protein_coding	0.393369	2.23906e-07
CCDC65	ENSG00000139537	protein_coding	0.393363	2.24018e-07
SIKE1	ENSG00000052723	protein_coding	0.393345	2.24315e-07
PPP4R3A	ENSG00000100796	protein_coding	0.393324	2.24686e-07
TRAF2	ENSG00000127191	protein_coding	0.393317	2.24803e-07
PCNX1	ENSG00000100731	protein_coding	0.3933	2.25096e-07
DUSP12	ENSG00000081721	protein_coding	0.393249	2.25984e-07
ABHD10	ENSG00000144827	protein_coding	0.393235	2.26226e-07
APOOL	ENSG00000155008	protein_coding	0.393216	2.26552e-07
POLR2C	ENSG00000102978	protein_coding	0.393159	2.27544e-07
SRF	ENSG00000112658	protein_coding	0.393157	2.27591e-07
SUMO1	ENSG00000116030	protein_coding	0.393147	2.2776e-07
USP1	ENSG00000162607	protein_coding	0.393118	2.2827e-07
LDAH	ENSG00000118961	protein_coding	0.393106	2.28481e-07
GOLGA3	ENSG00000090615	protein_coding	0.393084	2.28857e-07
SURF4	ENSG00000148248	protein_coding	0.393015	2.30078e-07
RFX1	ENSG00000132005	protein_coding	0.393012	2.30125e-07
XRCC2	ENSG00000196584	protein_coding	0.392965	2.30954e-07
PRIM1	ENSG00000198056	protein_coding	0.392851	2.32993e-07
TTC25	ENSG00000204815	protein_coding	0.392811	2.33703e-07
ZNF576	ENSG00000124444	protein_coding	0.392809	2.33747e-07
MAD2L1	ENSG00000164109	protein_coding	0.392808	2.33768e-07
TRAP1	ENSG00000126602	protein_coding	0.392729	2.35186e-07
NOL9	ENSG00000162408	protein_coding	0.392715	2.35433e-07
AGPS	ENSG00000018510	protein_coding	0.392683	2.36015e-07
RTF1	ENSG00000137815	protein_coding	0.392636	2.36869e-07
NACC2	ENSG00000148411	protein_coding	0.392613	2.37289e-07
METTL16	ENSG00000127804	protein_coding	0.3925	2.39349e-07
C10orf88	ENSG00000119965	protein_coding	0.392436	2.40527e-07
SMIM10L1	ENSG00000256537	protein_coding	0.392295	2.43134e-07
PAK4	ENSG00000130669	protein_coding	0.392257	2.43843e-07
OSER1	ENSG00000132823	protein_coding	0.392239	2.44173e-07
MARS2	ENSG00000247626	protein_coding	0.392232	2.44316e-07
HMGXB3	ENSG00000113716	protein_coding	0.392215	2.4462e-07
TRMT2B	ENSG00000188917	protein_coding	0.39216	2.45657e-07
ASB9	ENSG00000102048	protein_coding	0.392094	2.46895e-07
NOP56	ENSG00000101361	protein_coding	0.392042	2.47889e-07
CCDC138	ENSG00000163006	protein_coding	0.391967	2.49315e-07
IKZF4	ENSG00000123411	protein_coding	0.391927	2.50083e-07
CEP250	ENSG00000126001	protein_coding	0.391861	2.5135e-07
ZDHHC16	ENSG00000171307	protein_coding	0.391851	2.51525e-07
KMT2A	ENSG00000118058	protein_coding	0.391826	2.52022e-07
RNF32	ENSG00000105982	protein_coding	0.391696	2.54535e-07
CLIP2	ENSG00000106665	protein_coding	0.39167	2.55044e-07
MAZ	ENSG00000103495	protein_coding	0.391631	2.55797e-07
TRIM68	ENSG00000167333	protein_coding	0.391616	2.56095e-07
ARFIP1	ENSG00000164144	protein_coding	0.391602	2.56355e-07
MPP2	ENSG00000108852	protein_coding	0.391529	2.57791e-07
KTI12	ENSG00000198841	protein_coding	0.39148	2.58763e-07
BAG5	ENSG00000166170	protein_coding	0.391292	2.62504e-07
ZNF227	ENSG00000131115	protein_coding	0.391278	2.62792e-07
RETREG2	ENSG00000144567	protein_coding	0.391189	2.64575e-07
NBPF15	ENSG00000266338	protein_coding	0.391155	2.6526e-07
TSFM	ENSG00000123297	protein_coding	0.391075	2.6689e-07
FAM136A	ENSG00000035141	protein_coding	0.391063	2.67136e-07
TRIM44	ENSG00000166326	protein_coding	0.390972	2.68987e-07
NDUFS2	ENSG00000158864	protein_coding	0.390965	2.69135e-07
SLC39A8	ENSG00000138821	protein_coding	0.390791	2.72721e-07
AGAP1	ENSG00000157985	protein_coding	0.390745	2.73686e-07
THNSL1	ENSG00000185875	protein_coding	0.390605	2.76606e-07
ATAD2	ENSG00000156802	protein_coding	0.390573	2.77298e-07
CANT1	ENSG00000171302	protein_coding	0.390516	2.78497e-07
CRNKL1	ENSG00000101343	protein_coding	0.390428	2.80363e-07
ALDH6A1	ENSG00000119711	protein_coding	0.39041	2.80746e-07
HELLS	ENSG00000119969	protein_coding	0.390141	2.86547e-07
TEAD4	ENSG00000197905	protein_coding	0.390119	2.87033e-07
SBNO1	ENSG00000139697	protein_coding	0.390116	2.87088e-07
PIAS1	ENSG00000033800	protein_coding	0.390108	2.87276e-07
PPP2R5D	ENSG00000112640	protein_coding	0.390103	2.87389e-07
MEIS2	ENSG00000134138	protein_coding	0.39006	2.88328e-07
RTKN	ENSG00000114993	protein_coding	0.390044	2.88668e-07
RNF31	ENSG00000092098	protein_coding	0.390037	2.88818e-07
PEX19	ENSG00000162735	protein_coding	0.389989	2.89886e-07
AC092835.1	ENSG00000233757	protein_coding	0.389988	2.89901e-07
BSCL2	ENSG00000168000	protein_coding	0.389947	2.90814e-07
ZNF490	ENSG00000188033	protein_coding	0.389896	2.91931e-07
NCAPG2	ENSG00000146918	protein_coding	0.389818	2.93674e-07
SLC45A4	ENSG00000022567	protein_coding	0.389775	2.94635e-07
FUT10	ENSG00000172728	protein_coding	0.389761	2.94943e-07
HROB	ENSG00000125319	protein_coding	0.389753	2.95131e-07
CLK3	ENSG00000179335	protein_coding	0.389737	2.95494e-07
SP3	ENSG00000172845	protein_coding	0.389731	2.95607e-07
SLC7A6	ENSG00000103064	protein_coding	0.389722	2.95815e-07
ECD	ENSG00000122882	protein_coding	0.389621	2.98107e-07
WRN	ENSG00000165392	protein_coding	0.389614	2.98245e-07
PCTP	ENSG00000141179	protein_coding	0.389567	2.99316e-07
CEP78	ENSG00000148019	protein_coding	0.389557	2.99542e-07
SH3RF1	ENSG00000154447	protein_coding	0.389542	2.99893e-07
CTC1	ENSG00000178971	protein_coding	0.389507	3.0068e-07
PEX11A	ENSG00000166821	protein_coding	0.389505	3.00728e-07
XPNPEP1	ENSG00000108039	protein_coding	0.389505	3.0074e-07
BRIP1	ENSG00000136492	protein_coding	0.3895	3.0084e-07
ZNF197	ENSG00000186448	protein_coding	0.389464	3.01672e-07
HMGN4	ENSG00000182952	protein_coding	0.389354	3.04185e-07
DTX4	ENSG00000110042	protein_coding	0.389278	3.05959e-07
COMMD7	ENSG00000149600	protein_coding	0.389175	3.08355e-07
TAF9B	ENSG00000187325	protein_coding	0.389169	3.085e-07
USP28	ENSG00000048028	protein_coding	0.389162	3.08666e-07
SYDE2	ENSG00000097096	protein_coding	0.389078	3.10618e-07
STAT5B	ENSG00000173757	protein_coding	0.388968	3.13235e-07
ATP11C	ENSG00000101974	protein_coding	0.388941	3.13875e-07
HM13	ENSG00000101294	protein_coding	0.388866	3.15642e-07
SUPT5H	ENSG00000196235	protein_coding	0.388787	3.17552e-07
SKA3	ENSG00000165480	protein_coding	0.388755	3.18303e-07
AMIGO1	ENSG00000181754	protein_coding	0.388732	3.18873e-07
PPP1R37	ENSG00000104866	protein_coding	0.388684	3.2003e-07
RBM18	ENSG00000119446	protein_coding	0.388672	3.20316e-07
NRDE2	ENSG00000119720	protein_coding	0.388585	3.22441e-07
LYPD6	ENSG00000187123	protein_coding	0.388562	3.22992e-07
SEL1L3	ENSG00000091490	protein_coding	0.388554	3.23189e-07
CASP8	ENSG00000064012	protein_coding	0.388549	3.23317e-07
CMTR1	ENSG00000137200	protein_coding	0.388529	3.23809e-07
ILF2	ENSG00000143621	protein_coding	0.388497	3.24585e-07
TMEM245	ENSG00000106771	protein_coding	0.388439	3.26009e-07
DOCK7	ENSG00000116641	protein_coding	0.388418	3.26542e-07
ATXN7L3	ENSG00000087152	protein_coding	0.388405	3.26847e-07
FAM120AOS	ENSG00000188938	protein_coding	0.388381	3.27446e-07
ZNF749	ENSG00000186230	protein_coding	0.388364	3.27866e-07
TMEM192	ENSG00000170088	protein_coding	0.38824	3.30943e-07
TSC2	ENSG00000103197	protein_coding	0.38824	3.30957e-07
UXS1	ENSG00000115652	protein_coding	0.388218	3.31494e-07
NAPEPLD	ENSG00000161048	protein_coding	0.388149	3.33231e-07
FLCN	ENSG00000154803	protein_coding	0.388129	3.33729e-07
ZNF81	ENSG00000197779	protein_coding	0.388046	3.35847e-07
MRPL35	ENSG00000132313	protein_coding	0.38792	3.39037e-07
AGGF1	ENSG00000164252	protein_coding	0.38792	3.39047e-07
ARHGEF12	ENSG00000196914	protein_coding	0.387857	3.40652e-07
NOMO3	ENSG00000103226	protein_coding	0.387849	3.40861e-07
ZZEF1	ENSG00000074755	protein_coding	0.387831	3.41333e-07
ACSF2	ENSG00000167107	protein_coding	0.387807	3.41946e-07
MSTO1	ENSG00000125459	protein_coding	0.387785	3.42513e-07
PTTG1IP	ENSG00000183255	protein_coding	0.38774	3.43673e-07
TWISTNB	ENSG00000105849	protein_coding	0.387725	3.44067e-07
ARRB2	ENSG00000141480	protein_coding	0.387579	3.47887e-07
RYK	ENSG00000163785	protein_coding	0.38734	3.5421e-07
NEPRO	ENSG00000163608	protein_coding	0.38727	3.56065e-07
LRRC45	ENSG00000169683	protein_coding	0.387264	3.56218e-07
CCNA2	ENSG00000145386	protein_coding	0.387242	3.56822e-07
AUNIP	ENSG00000127423	protein_coding	0.387138	3.59633e-07
JOSD1	ENSG00000100221	protein_coding	0.387087	3.61014e-07
ZNF587B	ENSG00000269343	protein_coding	0.387058	3.61795e-07
EIF4G3	ENSG00000075151	protein_coding	0.387001	3.63339e-07
TOMM70	ENSG00000154174	protein_coding	0.386959	3.64491e-07
FAM111B	ENSG00000189057	protein_coding	0.386877	3.66752e-07
NOA1	ENSG00000084092	protein_coding	0.386871	3.66922e-07
OSBPL2	ENSG00000130703	protein_coding	0.386838	3.67824e-07
CEP131	ENSG00000141577	protein_coding	0.3868	3.68876e-07
ZDHHC4	ENSG00000136247	protein_coding	0.386709	3.71425e-07
LRRC58	ENSG00000163428	protein_coding	0.386698	3.71722e-07
FBXO22	ENSG00000167196	protein_coding	0.386684	3.72107e-07
DEPDC1	ENSG00000024526	protein_coding	0.386568	3.75362e-07
BCKDHB	ENSG00000083123	protein_coding	0.386552	3.75832e-07
CDKN1B	ENSG00000111276	protein_coding	0.386532	3.76397e-07
CBLL1	ENSG00000105879	protein_coding	0.386524	3.76627e-07
PBX2	ENSG00000204304	protein_coding	0.38648	3.77856e-07
GCC2	ENSG00000135968	protein_coding	0.386383	3.80637e-07
LBHD1	ENSG00000162194	protein_coding	0.386342	3.81793e-07
MCM10	ENSG00000065328	protein_coding	0.386332	3.82078e-07
ANKRD17	ENSG00000132466	protein_coding	0.386329	3.82161e-07
SLC35B1	ENSG00000121073	protein_coding	0.386319	3.82456e-07
FXN	ENSG00000165060	protein_coding	0.386285	3.83444e-07
TMLHE	ENSG00000185973	protein_coding	0.386281	3.83547e-07
NOL8	ENSG00000198000	protein_coding	0.386107	3.88584e-07
KIN	ENSG00000151657	protein_coding	0.386106	3.88612e-07
MRPL33	ENSG00000243147	protein_coding	0.386097	3.88878e-07
RABL2A	ENSG00000144134	protein_coding	0.386002	3.91655e-07
ZSCAN25	ENSG00000197037	protein_coding	0.385953	3.93096e-07
METTL14	ENSG00000145388	protein_coding	0.385934	3.93664e-07
RIPOR3	ENSG00000042062	protein_coding	0.385844	3.96321e-07
DIAPH3	ENSG00000139734	protein_coding	0.385774	3.98421e-07
IPO11	ENSG00000086200	protein_coding	0.385732	3.99666e-07
NDUFS1	ENSG00000023228	protein_coding	0.385706	4.00448e-07
ZNF594	ENSG00000180626	protein_coding	0.385678	4.01283e-07
PET117	ENSG00000232838	protein_coding	0.385651	4.0209e-07
CDCA7	ENSG00000144354	protein_coding	0.385509	4.06391e-07
FBXL20	ENSG00000108306	protein_coding	0.385502	4.06621e-07
NUP205	ENSG00000155561	protein_coding	0.385496	4.06782e-07
ANKEF1	ENSG00000132623	protein_coding	0.385455	4.08058e-07
BMI1	ENSG00000168283	protein_coding	0.385412	4.09354e-07
HAUS2	ENSG00000137814	protein_coding	0.38539	4.10031e-07
TM9SF3	ENSG00000077147	protein_coding	0.38516	4.17136e-07
ME2	ENSG00000082212	protein_coding	0.385159	4.17174e-07
FBXO11	ENSG00000138081	protein_coding	0.385139	4.178e-07
ACVR2B	ENSG00000114739	protein_coding	0.385101	4.19009e-07
UTP18	ENSG00000011260	protein_coding	0.3851	4.19031e-07
TNRC6B	ENSG00000100354	protein_coding	0.38506	4.2029e-07
SLC35A2	ENSG00000102100	protein_coding	0.385053	4.20494e-07
TACO1	ENSG00000136463	protein_coding	0.384958	4.23501e-07
ZNF283	ENSG00000167637	protein_coding	0.384941	4.24048e-07
AGO2	ENSG00000123908	protein_coding	0.384889	4.25689e-07
TOP3B	ENSG00000100038	protein_coding	0.384826	4.27699e-07
ZW10	ENSG00000086827	protein_coding	0.384824	4.27753e-07
AHCYL1	ENSG00000168710	protein_coding	0.384819	4.27911e-07
CDC26	ENSG00000176386	protein_coding	0.384814	4.28074e-07
HMGB1	ENSG00000189403	protein_coding	0.384765	4.29637e-07
ADCY6	ENSG00000174233	protein_coding	0.384725	4.3093e-07
ABL1	ENSG00000097007	protein_coding	0.384722	4.31022e-07
CDK1	ENSG00000170312	protein_coding	0.384667	4.32799e-07
APEH	ENSG00000164062	protein_coding	0.384561	4.36231e-07
TCF20	ENSG00000100207	protein_coding	0.384553	4.36492e-07
CMTM1	ENSG00000089505	protein_coding	0.384545	4.36773e-07
ADPRH	ENSG00000144843	protein_coding	0.38444	4.40193e-07
TKFC	ENSG00000149476	protein_coding	0.384438	4.40248e-07
LANCL1	ENSG00000115365	protein_coding	0.384433	4.4041e-07
GOLGB1	ENSG00000173230	protein_coding	0.384429	4.40568e-07
GRB2	ENSG00000177885	protein_coding	0.384404	4.41384e-07
DNAJC9	ENSG00000213551	protein_coding	0.384397	4.4162e-07
SSX2IP	ENSG00000117155	protein_coding	0.38437	4.42515e-07
ZNF695	ENSG00000197472	protein_coding	0.384329	4.43844e-07
DTYMK	ENSG00000168393	protein_coding	0.384235	4.46992e-07
COA5	ENSG00000183513	protein_coding	0.384217	4.47576e-07
CHCHD3	ENSG00000106554	protein_coding	0.384214	4.47688e-07
PELP1	ENSG00000141456	protein_coding	0.384179	4.48852e-07
UHRF1BP1	ENSG00000065060	protein_coding	0.384128	4.50541e-07
EIF2AK3	ENSG00000172071	protein_coding	0.384119	4.50867e-07
UBXN4	ENSG00000144224	protein_coding	0.384105	4.51335e-07
TDP1	ENSG00000042088	protein_coding	0.384064	4.52693e-07
IFT140	ENSG00000187535	protein_coding	0.384053	4.53093e-07
PRDM15	ENSG00000141956	protein_coding	0.384008	4.54609e-07
ECPAS	ENSG00000136813	protein_coding	0.383957	4.56331e-07
BRD3OS	ENSG00000235106	protein_coding	0.383955	4.56395e-07
LIPT1	ENSG00000144182	protein_coding	0.38385	4.59996e-07
NUP62	ENSG00000213024	protein_coding	0.383831	4.60641e-07
ERAL1	ENSG00000132591	protein_coding	0.383809	4.61391e-07
TMUB2	ENSG00000168591	protein_coding	0.383742	4.63692e-07
MIPEP	ENSG00000027001	protein_coding	0.383737	4.63858e-07
IRGQ	ENSG00000167378	protein_coding	0.383677	4.65941e-07
BMPR1A	ENSG00000107779	protein_coding	0.383559	4.70042e-07
OGFOD2	ENSG00000111325	protein_coding	0.383531	4.7102e-07
SPICE1	ENSG00000163611	protein_coding	0.383526	4.71194e-07
KIF3A	ENSG00000131437	protein_coding	0.383495	4.72279e-07
TRMT13	ENSG00000122435	protein_coding	0.383396	4.75792e-07
OTUD4	ENSG00000164164	protein_coding	0.383372	4.76633e-07
[truncated: 17,579 more rows]
